# Supplementary material for: Differential Reshaping of Skin and Intestinal Microbiota by Stocking Density and Oxygen Availability in Farmed Gilthead Sea Bream (Sparus aurata): A Behavioral and Network-Based Integrative Approach
Source: Microorganisms. 2024 Jul 2;12(7):1360. doi: 10.3390/microorganisms12071360 (PMC11278760; doi:10.3390/microorganisms12071360)
Supplement: Supplementary file 1 [file microorganisms-12-01360-s001.zip]

Archive with 9 entries (9 files):
- Figure S1 Additional file 2.pdf
- Figure S2 Additional file 3.pdf
- Figure S3 Additional file 6.pdf
- Figure S4 Additional file 7.pdf
- Figure S5 Additional file 8.pdf
- Table S1 Additional file 1.xlsx
- Table S2 Additional file 4.xlsx
- Table S3 Additional file 5.xlsx
- Table S4 Additional file 9.xlsx
