# Supplementary material for: Differential Reshaping of Skin and Intestinal Microbiota by Stocking Density and Oxygen Availability in Farmed Gilthead Sea Bream (Sparus aurata): A Behavioral and Network-Based Integrative Approach
Source: Microorganisms. 2024 Jul 2;12(7):1360. doi: 10.3390/microorganisms12071360 (PMC11278760; doi:10.3390/microorganisms12071360)
Supplement: Supplementary file 1 [file microorganisms-12-01360-s001.zip › Table S1 Additional file 1.xlsx]

## Sheet: 1A_READS_SKIN
Table S1A. Table showing the detailed sequencing data obtained in this study for skin mucosal samples, as well as the number and percentage of taxonomically assigned reads
Group	Samples	Raw reads	Assigned reads	Assigned reads (%)
HD	25_1	38553	37325	96.8148
HD	25_2	29002	28492	98.2415
HD	25_3	32222	31579	98.0045
HD	25_4	51869	50902	98.1357
HD	25_6	35346	34623	97.9545
HD	25_7	36952	35860	97.0448
HD	25_9	12479	12257	98.221
HD	25_10	40242	39298	97.6542
HD	25_11	45348	44046	97.1289
HD	25_12	16275	15735	96.682
MD	26_1	149928	149928	100
MD	26_2	200000	135037	67.5185
MD	26_3	200000	178996	89.498
MD	26_4	200000	156607	78.3035
MD	26_6	200000	171375	85.6875
MD	26_7	165996	165954	99.9747
MD	26_8	115614	110265	95.3734
MD	26_9	51649	49034	94.937
MD	26_10	200000	167918	83.959
MD	26_11	150675	118016	78.3249
LD	27_1	131872	125145	94.8988
LD	27_2	124066	117828	94.972
LD	27_3	76732	73905	96.3157
LD	27_4	40662	39023	95.9692
LD	27_5	170126	160445	94.3095
LD	27_7	68921	62983	91.3843
LD	27_8	127712	104361	81.7159
LD	27_9	25319	22600	89.261
LD	27_10	336325	300148	89.2434
LD	27_11	155123	141556	91.254

## Sheet: 1B_READS_GUT
Table S1B. Table showing the detailed sequencing data obtained in this study for intestinal mucosal samples, as well as the number and percentage of taxonomically assigned reads
Group	Samples	Cleaned reads	Assigned reads	Assigned reads (%)
HD	25_1	165401	78264	47.3177
HD	25_2	188467	73872	39.1963
HD	25_4	172838	73062	42.272
HD	25_5	394186	177527	45.0364
HD	25_7	215167	115659	53.7531
HD	25_8	213603	128797	60.2974
HD	25_9	181498	115525	63.6508
HD	25_10	198155	91752	46.3031
HD	25_11	189967	113792	59.9009
MD	26_1	194215	101487	52.255
MD	26_2	236020	118841	50.3521
MD	26_4	169425	93648	55.274
MD	26_5	225014	75231	33.4339
MD	26_6	174270	104784	60.1274
MD	26_7	159775	65831	41.2023
MD	26_8	224580	112567	50.1233
MD	26_10	172856	86110	49.816
MD	26_11	222614	100413	45.1063
LD	27_1	228275	185565	81.2901
LD	27_2	203420	194576	95.6523
LD	27_4	162835	80455	49.4089
LD	27_5	160011	95737	59.8315
LD	27_7	313512	133438	42.5623
LD	27_8	199984	118117	59.0632
LD	27_10	162863	65997	40.523
LD	27_11	170062	108951	64.0655
LD	27_12	166561	109986	66.0335

## Sheet: 1C_TRANSCRIPTS_RNA_SEQ
Table S1C. Table showing the detailed sequencing data obtained in the RNA sequencing and analysis of intestinal samples
Group	Samples	Raw reads	Cleaned reads	Mapped reads (%)
HD	1	56397542	53597445	47717120 (89.03%)
HD	2	64491475	61563345	54515629 (88.55%)
HD	3	51516872	51377870	45963653 (89.46%)
HD	4	63652551	60786969	54158898 (89.1%)
HD	5	63975408	61092322	54676796 (89.5%)
HD	6	68121202	67952140	61182110 (90.04%)
HD	7	68525375	66216362	59091528 (89.24%)
HD	8	65261153	62619886	56750986 (90.63%)
HD	9	63950466	61391006	55626276 (90.61%)
HD	10	60535295	58309441	52469582 (89.98%)
MD	1	56442246	54195121	48743647 (89.94%)
MD	2	59484704	56946691	50568200 (88.8%)
MD	3	50683247	48287235	42763335 (88.56%)
MD	4	60961585	58391614	52682835 (90.22%)
MD	5	64502258	61605377	55197368 (89.6%)
MD	6	46459042	46330618	41788739 (90.2%)
MD	7	69430351	67133291	60616512 (90.29%)
MD	8	66548777	63860877	57295561 (89.72%)
MD	9	67849862	64741030	58103802 (89.75%)
MD	10	56185022	53393630	48002602 (89.9%)
LD	1	59013696	56559868	50914025 (90.02%)
LD	2	62416514	59584280	53803060 (90.3%)
LD	3	56902014	54374023	49143488 (90.38%)
LD	4	74974261	72099826	64664875 (89.69%)
LD	5	54370124	52084329	46990232 (90.22%)
LD	6	60903599	57792947	51929449 (89.85%)
LD	7	60666847	58261775	52454569 (90.03%)
LD	8	45595657	45476752	40706383 (89.51%)
LD	9	71668373	69063141	61680527 (89.31%)
LD	10	52269127	50278880	45375219 (90.25%)
