# Supplementary material for: Differential Reshaping of Skin and Intestinal Microbiota by Stocking Density and Oxygen Availability in Farmed Gilthead Sea Bream (Sparus aurata): A Behavioral and Network-Based Integrative Approach
Source: Microorganisms. 2024 Jul 2;12(7):1360. doi: 10.3390/microorganisms12071360 (PMC11278760; doi:10.3390/microorganisms12071360)
Supplement: Supplementary file 1 [file microorganisms-12-01360-s001.zip › Table S2 Additional file 4.xlsx]

## Sheet: 2A_VIPS_SKIN
Table S2A. List of discriminant taxonomies of skin mucosal samples (VIP ≥ 1).
Primary ID	VIP[1:2]
d:Bacteria,p:Patescibacteria,c:Gracilibacteria,o:JGI:0000069-P22,f:JGI:0000069-P22,g:JGI:0000069-P22	2.29201
d:Bacteria,p:Proteobacteria,c:Gammaproteobacteria,o:Burkholderiales,f:Oxalobacteraceae,g:Janthinobacterium	2.2103
d:Bacteria,p:Proteobacteria,c:Alphaproteobacteria,o:Rhizobiales,f:Xanthobacteraceae,g:Bradyrhizobium	2.18205
d:Bacteria,p:Proteobacteria,c:Alphaproteobacteria,o:Dongiales,f:Dongiaceae,g:Dongia	2.15557
d:Bacteria,p:Proteobacteria,c:Alphaproteobacteria,o:Tistrellales,f:Tistrellaceae,g:Tistrella	2.15205
d:Bacteria,p:Proteobacteria,c:Alphaproteobacteria,o:Rhodospirillales,f:Rhodospirillaceae,g:Insolitispirillum	2.13722
d:Bacteria,p:Proteobacteria,c:Alphaproteobacteria,o:Rhodospirillales,f:Magnetospirillaceae,g:uncultured	2.12997
d:Bacteria,p:Proteobacteria,c:Gammaproteobacteria,o:Alteromonadales,f:Shewanellaceae,g:Psychrobium	2.09121
d:Bacteria,p:Proteobacteria,c:Alphaproteobacteria,o:Micavibrionales,f:Micavibrionaceae,g:uncultured	2.08062
d:Bacteria,p:Proteobacteria,c:Alphaproteobacteria,o:Azospirillales,f:Azospirillaceae,g:Azospirillum	2.07809
d:Bacteria,p:Proteobacteria,c:Alphaproteobacteria,o:Elsterales,f:uncultured,g:uncultured	2.07665
d:Bacteria,p:Proteobacteria,c:Alphaproteobacteria,o:Azospirillales,f:Azospirillaceae,g:Skermanella	2.06393
d:Bacteria,p:Proteobacteria,c:Alphaproteobacteria,o:Acetobacterales,f:Acetobacteraceae,g:Acetobacter	2.05112
d:Bacteria,p:Proteobacteria,c:Gammaproteobacteria,o:Oceanospirillales,f:Nitrincolaceae,g:Marinobacterium	2.04502
d:Bacteria,p:Proteobacteria,c:Gammaproteobacteria,o:Vibrionales,f:Vibrionaceae,g:Photobacterium	2.0405
d:Bacteria,p:Proteobacteria,c:Gammaproteobacteria,o:Burkholderiales,f:Oxalobacteraceae,g:Massilia	2.03285
d:Bacteria,p:Proteobacteria,c:Alphaproteobacteria,o:Azospirillales,f:Inquilinaceae,g:Inquilinus	2.02672
d:Bacteria,p:Firmicutes,c:Bacilli,o:Staphylococcales,f:Staphylococcaceae,g:Staphylococcus	2.02363
d:Bacteria,p:Proteobacteria,c:Alphaproteobacteria,o:Rhodospirillales,f:Terasakiellaceae,g:Aestuariispira	2.02151
d:Bacteria,p:Proteobacteria,c:Alphaproteobacteria,o:Rhodospirillales,f:uncultured,g:uncultured	2.01615
d:Bacteria,p:Proteobacteria,c:Alphaproteobacteria,o:Acetobacterales,f:Acetobacteraceae,g:Rhodopila	2.00527
d:Bacteria,p:Proteobacteria,c:Alphaproteobacteria,o:Micavibrionales,f:uncultured,g:uncultured	2.00253
d:Bacteria,p:Proteobacteria,c:Alphaproteobacteria,o:Tistrellales,f:Geminicoccaceae,g:Candidatus:Alysiosphaera	1.96277
d:Bacteria,p:Proteobacteria,c:Alphaproteobacteria,o:Rhizobiales,f:Rhizobiaceae,g:Aureimonas	1.93462
d:Bacteria,p:Proteobacteria,c:Alphaproteobacteria,o:Rhodospirillales,f:Terasakiellaceae,g:uncultured	1.93266
d:Bacteria,p:Proteobacteria,c:Alphaproteobacteria,o:Reyranellales,f:Reyranellaceae,g:uncultured	1.91901
d:Bacteria,p:Proteobacteria,c:Alphaproteobacteria,o:Elsterales,f:URHD0088,g:URHD0088	1.9181
d:Bacteria,p:Proteobacteria,c:Alphaproteobacteria,o:Rhizobiales,f:Xanthobacteraceae,g:Nitrobacter	1.89501
d:Bacteria,p:Proteobacteria,c:Alphaproteobacteria,o:Kordiimonadales,f:uncultured,g:uncultured	1.89279
d:Bacteria,p:Proteobacteria,c:Alphaproteobacteria,o:Acetobacterales,f:Acetobacteraceae,g:uncultured	1.89183
d:Bacteria,p:Proteobacteria,c:Gammaproteobacteria,o:Pseudomonadales,f:Pseudomonadaceae,g:Pseudomonas	1.88522
d:Bacteria,p:Patescibacteria,c:Berkelbacteria,o:Berkelbacteria,f:Berkelbacteria,g:Berkelbacteria	1.88034
d:Bacteria,p:Proteobacteria,c:Gammaproteobacteria,o:Alteromonadales,f:Alteromonadaceae,g:uncultured	1.87786
d:Bacteria,p:Proteobacteria,c:Alphaproteobacteria,o:Puniceispirillales,f:uncultured,g:uncultured	1.87408
d:Bacteria,p:Proteobacteria,c:Gammaproteobacteria,o:Burkholderiales,f:Oxalobacteraceae,g:Noviherbaspirillum	1.87392
d:Bacteria,p:Proteobacteria,c:Alphaproteobacteria,o:Rhodospirillales,f:Terasakiellaceae,g:Terasakiellaceae	1.84129
d:Bacteria,p:Proteobacteria,c:Alphaproteobacteria,o:Kiloniellales,f:Fodinicurvataceae,g:uncultured	1.82936
d:Bacteria,p:Proteobacteria,c:Gammaproteobacteria,o:Pseudomonadales,f:Moraxellaceae,g:Enhydrobacter	1.81464
d:Bacteria,p:Proteobacteria,c:Alphaproteobacteria,o:Kiloniellales,f:Kiloniellaceae,g:Tistlia	1.7841
d:Bacteria,p:Proteobacteria,c:Alphaproteobacteria,o:Emcibacterales,f:Emcibacteraceae,g:Emcibacter	1.77411
d:Bacteria,p:Proteobacteria,c:Alphaproteobacteria,o:Acetobacterales,f:Acetobacteraceae,g:Rhodovarius	1.76312
d:Bacteria,p:Proteobacteria,c:Alphaproteobacteria,o:Defluviicoccales,f:Defluviicoccaceae,g:Defluviicoccus	1.75469
d:Bacteria,p:Proteobacteria,c:Gammaproteobacteria,o:Alteromonadales,f:Alteromonadaceae,g:Glaciecola	1.74952
d:Bacteria,p:Proteobacteria,c:Alphaproteobacteria,o:Rhodospirillales,f:Rhodospirillaceae,g:Candidatus:Riegeria	1.72936
d:Bacteria,p:Proteobacteria,c:Alphaproteobacteria,o:Acetobacterales,f:Acetobacteraceae,g:Acidiphilium	1.72733
d:Bacteria,p:Proteobacteria,c:Alphaproteobacteria,o:Parvibaculales,f:uncultured,g:uncultured	1.72575
d:Bacteria,p:Proteobacteria,c:Alphaproteobacteria,o:Kiloniellales,f:Kiloniellaceae,g:Kiloniella	1.72287
d:Bacteria,p:Proteobacteria,c:Gammaproteobacteria,o:Alteromonadales,f:Pseudoalteromonadaceae,g:Algicola	1.72176
d:Bacteria,p:Proteobacteria,c:Alphaproteobacteria,o:Rhodospirillales,f:Magnetospiraceae,g:Magnetospira	1.72002
d:Bacteria,p:Proteobacteria,c:Alphaproteobacteria,o:Rickettsiales,f:Fokiniaceae,g:uncultured	1.71771
d:Bacteria,p:Proteobacteria,c:Gammaproteobacteria,o:Alteromonadales,f:Alteromonadaceae,g:Paraglaciecola	1.71298
d:Bacteria,p:Proteobacteria,c:Gammaproteobacteria,o:Oceanospirillales,f:Saccharospirillaceae,g:uncultured	1.69059
d:Bacteria,p:Proteobacteria,c:Gammaproteobacteria,o:Pseudomonadales,f:Moraxellaceae,g:Moraxella	1.67688
d:Bacteria,p:Proteobacteria,c:Gammaproteobacteria,o:Alteromonadales,f:Alteromonadaceae,g:Alteromonas	1.6716
d:Bacteria,p:Proteobacteria,c:Alphaproteobacteria,o:Puniceispirillales,f:SAR116:clade,g:SAR116:clade	1.66529
d:Bacteria,p:Proteobacteria,c:Alphaproteobacteria,o:Acetobacterales,f:Acetobacteraceae,g:Gluconobacter	1.66215
d:Bacteria,p:Firmicutes,c:Clostridia,o:Peptostreptococcales-Tissierellales,f:Fusibacteraceae,g:Fusibacter	1.64953
d:Bacteria,p:Proteobacteria,c:Alphaproteobacteria,o:Sphingomonadales,f:Sphingomonadaceae,g:Altererythrobacter	1.63228
d:Bacteria,p:Proteobacteria,c:Alphaproteobacteria,o:Rhizobiales,f:Rhizobiales:Incertae:Sedis,g:Bauldia	1.62523
d:Bacteria,p:Proteobacteria,c:Gammaproteobacteria,o:Burkholderiales,f:Oxalobacteraceae,g:Duganella	1.62291
d:Bacteria,p:Proteobacteria,c:Gammaproteobacteria,o:Thiomicrospirales,f:Thioglobaceae,g:SUP05:cluster	1.62144
d:Bacteria,p:Proteobacteria,c:Alphaproteobacteria,o:Thalassobaculales,f:uncultured,g:uncultured	1.61528
d:Bacteria,p:Bacteroidota,c:Bacteroidia,o:Sphingobacteriales,f:NS11-12:marine:group,g:NS11-12:marine:group	1.60624
d:Bacteria,p:Proteobacteria,c:Alphaproteobacteria,o:Thalassobaculales,f:Nisaeaceae,g:OM75:clade	1.59342
d:Bacteria,p:Proteobacteria,c:Alphaproteobacteria,o:Rhodospirillales,f:Thalassospiraceae,g:Thalassospira	1.57543
d:Bacteria,p:Proteobacteria,c:Gammaproteobacteria,o:Salinisphaerales,f:Salinisphaeraceae,g:Salinisphaera	1.56662
d:Bacteria,p:Proteobacteria,c:Gammaproteobacteria,o:Pseudomonadales,f:Moraxellaceae,g:Psychrobacter	1.55529
d:Bacteria,p:Actinobacteriota,c:Actinobacteria,o:Propionibacteriales,f:Propionibacteriaceae,g:Cutibacterium	1.55428
d:Bacteria,p:Proteobacteria,c:Alphaproteobacteria,o:Rhodobacterales,f:Rhodobacteraceae,g:Paracoccus	1.55402
d:Bacteria,p:Bdellovibrionota,c:Bdellovibrionia,o:Bacteriovoracales,f:Bacteriovoracaceae,g:Peredibacter	1.55136
d:Bacteria,p:Proteobacteria,c:Alphaproteobacteria,o:Acetobacterales,f:Acetobacteraceae,g:Asaia	1.54287
d:Bacteria,p:Proteobacteria,c:Gammaproteobacteria,o:I3A,f:I3A,g:I3A	1.53375
d:Bacteria,p:Acidobacteriota,c:Acidobacteriae,o:Acidobacteriales,f:Acidobacteriaceae:(Subgroup:1),g:Granulicella	1.52859
d:Bacteria,p:Proteobacteria,c:Alphaproteobacteria,o:Rhizobiales,f:Rhizobiaceae,g:uncultured	1.52802
d:Bacteria,p:Proteobacteria,c:Alphaproteobacteria,o:Rhodobacterales,f:Rhodobacteraceae,g:Yoonia-Loktanella	1.52496
d:Bacteria,p:Proteobacteria,c:Alphaproteobacteria,o:Rhizobiales,f:Xanthobacteraceae,g:Rhodoplanes	1.51223
d:Bacteria,p:Patescibacteria,c:Saccharimonadia,o:Saccharimonadales,f:Saccharimonadales,g:Saccharimonadales	1.50762
d:Bacteria,p:Proteobacteria,c:Gammaproteobacteria,o:Ectothiorhodospirales,f:Thioalkalispiraceae,g:Thiohalophilus	1.5074
d:Bacteria,p:Proteobacteria,c:Gammaproteobacteria,o:Enterobacterales,f:Erwiniaceae,g:Erwinia	1.50169
d:Bacteria,p:Proteobacteria,c:Alphaproteobacteria,o:Sphingomonadales,f:Sphingomonadaceae,g:uncultured	1.49091
d:Bacteria,p:Proteobacteria,c:Alphaproteobacteria,o:Rhizobiales,f:Methyloligellaceae,g:Rhodobium	1.49086
d:Bacteria,p:Proteobacteria,c:Gammaproteobacteria,o:Burkholderiales,f:Oxalobacteraceae,g:uncultured	1.47953
d:Bacteria,p:Proteobacteria,c:Gammaproteobacteria,o:UBA10353:marine:group,f:UBA10353:marine:group,g:UBA10353:marine:group	1.47463
d:Bacteria,p:Proteobacteria,c:Alphaproteobacteria,o:Rhizobiales,f:Hyphomicrobiaceae,g:Pedomicrobium	1.46681
d:Bacteria,p:Proteobacteria,c:Gammaproteobacteria,o:Alteromonadales,f:Colwelliaceae,g:uncultured	1.45893
d:Bacteria,p:Proteobacteria,c:Alphaproteobacteria,o:Rhizobiales,f:Rhizobiales:Incertae:Sedis,g:uncultured	1.45017
d:Bacteria,p:Proteobacteria,c:Alphaproteobacteria,o:Rhizobiales,f:uncultured,g:uncultured	1.4374
d:Bacteria,p:Proteobacteria,c:Alphaproteobacteria,o:Puniceispirillales,f:Puniceispirillales:Incertae:Sedis,g:Constrictibacter	1.43307
d:Bacteria,p:Chloroflexi,c:Anaerolineae,o:Caldilineales,f:Caldilineaceae,g:uncultured	1.40226
d:Bacteria,p:Proteobacteria,c:Alphaproteobacteria,o:Acetobacterales,f:Acetobacteraceae,g:Acidocella	1.4002
d:Bacteria,p:Proteobacteria,c:Alphaproteobacteria,o:Rhizobiales,f:D05-2,g:D05-2	1.39874
d:Bacteria,p:Proteobacteria,c:Alphaproteobacteria,o:Rhodospirillales,f:Magnetospiraceae,g:uncultured	1.3957
d:Bacteria,p:Proteobacteria,c:Gammaproteobacteria,o:Cellvibrionales,f:Cellvibrionaceae,g:uncultured	1.39446
d:Bacteria,p:Proteobacteria,c:Alphaproteobacteria,o:Rhodobacterales,f:Rhodobacteraceae,g:HIMB11	1.3924
d:Bacteria,p:Proteobacteria,c:Gammaproteobacteria,o:Alteromonadales,f:Alteromonadaceae,g:Agaribacter	1.39033
d:Bacteria,p:Proteobacteria,c:Alphaproteobacteria,o:Rhizobiales,f:Rhizobiaceae,g:Shinella	1.38963
d:Bacteria,p:Proteobacteria,c:Alphaproteobacteria,o:Rhizobiales,f:Rhizobiaceae,g:Pseudaminobacter	1.38925
d:Bacteria,p:Planctomycetota,c:OM190,o:OM190,f:OM190,g:OM190	1.38904
d:Bacteria,p:Proteobacteria,c:Gammaproteobacteria,o:Alteromonadales,f:Idiomarinaceae,g:Idiomarina	1.38288
d:Bacteria,p:Proteobacteria,c:Gammaproteobacteria,o:Alteromonadales,f:Marinobacteraceae,g:Marinobacter	1.38046
d:Bacteria,p:Proteobacteria,c:Alphaproteobacteria,o:Rhizobiales,f:Rhizobiaceae,g:Bartonella	1.37954
d:Bacteria,p:Proteobacteria,c:Gammaproteobacteria,o:Oceanospirillales,f:Halomonadaceae,g:Cobetia	1.3744
d:Bacteria,p:SAR324:clade(Marine:group:B),c:SAR324:clade(Marine:group:B),o:SAR324:clade(Marine:group:B),f:SAR324:clade(Marine:group:B),g:SAR324:clade(Marine:group:B)	1.36805
d:Bacteria,p:Proteobacteria,c:Alphaproteobacteria,o:Rickettsiales,f:SM2D12,g:SM2D12	1.36382
d:Bacteria,p:Proteobacteria,c:Alphaproteobacteria,o:Kiloniellales,f:Kiloniellaceae,g:uncultured	1.36381
d:Bacteria,p:Proteobacteria,c:Alphaproteobacteria,o:Rhizobiales,f:Devosiaceae,g:Devosia	1.36194
d:Bacteria,p:Proteobacteria,c:Alphaproteobacteria,o:Rickettsiales,f:Rickettsiaceae,g:Rickettsia	1.35992
d:Bacteria,p:Proteobacteria,c:Alphaproteobacteria,o:Rhizobiales,f:Rhizobiales:Incertae:Sedis,g:Anderseniella	1.35872
d:Bacteria,p:Proteobacteria,c:Gammaproteobacteria,o:Burkholderiales,f:Neisseriaceae,g:uncultured	1.35853
d:Bacteria,p:Proteobacteria,c:Gammaproteobacteria,o:Steroidobacterales,f:Woeseiaceae,g:Woeseia	1.35413
d:Bacteria,p:Proteobacteria,c:Alphaproteobacteria,o:Sphingomonadales,f:Sphingomonadaceae,g:Erythrobacter	1.35154
d:Bacteria,p:Proteobacteria,c:Alphaproteobacteria,o:Rhizobiales,f:Rhizobiaceae,g:[Rhizobium]:sphaerophysae:group	1.35139
d:Bacteria,p:Firmicutes,c:Clostridia,o:Peptostreptococcales-Tissierellales,f:Peptostreptococcales-Tissierellales,g:Anaerococcus	1.35053
d:Bacteria,p:Proteobacteria,c:Alphaproteobacteria,o:Rhizobiales,f:Beijerinckiaceae,g:uncultured	1.35034
d:Bacteria,p:Proteobacteria,c:Alphaproteobacteria,o:Rhizobiales,f:Xanthobacteraceae,g:Ancylobacter	1.34651
d:Bacteria,p:Proteobacteria,c:Gammaproteobacteria,o:Alteromonadales,f:Colwelliaceae,g:Colwellia	1.34511
d:Bacteria,p:Proteobacteria,c:Alphaproteobacteria,o:Rhizobiales,f:Rhizobiaceae,g:Ochrobactrum	1.3444
d:Bacteria,p:Proteobacteria,c:Gammaproteobacteria,o:Oceanospirillales,f:Alcanivoracaceae1,g:Alcanivorax	1.34244
d:Bacteria,p:Firmicutes,c:Clostridia,o:Peptostreptococcales-Tissierellales,f:Peptostreptococcales-Tissierellales,g:Finegoldia	1.3418
d:Bacteria,p:Proteobacteria,c:Alphaproteobacteria,o:Rhodobacterales,f:Rhodobacteraceae,g:Roseivivax	1.3416
d:Bacteria,p:Proteobacteria,c:Alphaproteobacteria,o:Tistrellales,f:Geminicoccaceae,g:Geminicoccus	1.34021
d:Bacteria,p:Proteobacteria,c:Gammaproteobacteria,o:Enterobacterales,f:Morganellaceae,g:Xenorhabdus	1.33949
d:Bacteria,p:Proteobacteria,c:Gammaproteobacteria,o:Enterobacterales,f:Enterobacteriaceae,g:Cronobacter	1.33914
d:Bacteria,p:Proteobacteria,c:Gammaproteobacteria,o:Pseudomonadales,f:Moraxellaceae,g:Acinetobacter	1.33794
d:Bacteria,p:Patescibacteria,c:Saccharimonadia,o:Saccharimonadales,f:LWQ8,g:LWQ8	1.33751
d:Bacteria,p:Proteobacteria,c:Magnetococcia,o:Magnetococcales,f:Magnetococcaceae,g:Magnetococcus	1.33732
d:Bacteria,p:Proteobacteria,c:Alphaproteobacteria,o:Caulobacterales,f:Caulobacteraceae,g:Phenylobacterium	1.3312
d:Bacteria,p:Proteobacteria,c:Gammaproteobacteria,o:Enterobacterales,f:Enterobacteriaceae,g:Kluyvera	1.3309
d:Bacteria,p:Proteobacteria,c:Alphaproteobacteria,o:Azospirillales,f:Azospirillales:Incertae:Sedis,g:Stella	1.33022
d:Bacteria,p:Proteobacteria,c:Gammaproteobacteria,o:Oceanospirillales,f:Halomonadaceae,g:Salinicola	1.32274
d:Bacteria,p:Proteobacteria,c:Alphaproteobacteria,o:Acetobacterales,f:Acetobacteraceae,g:Rubritepida	1.32236
d:Bacteria,p:Campilobacterota,c:Campylobacteria,o:Campylobacterales,f:Arcobacteraceae,g:Malaciobacter	1.32174
d:Bacteria,p:Proteobacteria,c:Alphaproteobacteria,o:Rhodospirillales,f:AEGEAN-169:marine:group,g:AEGEAN-169:marine:group	1.31607
d:Bacteria,p:Proteobacteria,c:Gammaproteobacteria,o:Gammaproteobacteria:Incertae:Sedis,f:Unknown:Family,g:Marinicella	1.31494
d:Bacteria,p:Proteobacteria,c:Gammaproteobacteria,o:Alteromonadales,f:Alteromonadaceae,g:Alteromonadaceae	1.31297
d:Bacteria,p:Proteobacteria,c:Alphaproteobacteria,o:AT-s3-44,f:AT-s3-44,g:AT-s3-44	1.3115
d:Bacteria,p:Actinobacteriota,c:Actinobacteria,o:Micrococcales,f:Micrococcaceae,g:Micrococcus	1.30945
d:Bacteria,p:Proteobacteria,c:Alphaproteobacteria,o:Rhodospirillales,f:Rhodospirillaceae,g:uncultured	1.30618
d:Bacteria,p:Firmicutes,c:Bacilli,o:Lactobacillales,f:Aerococcaceae,g:Aerococcus	1.30447
d:Bacteria,p:Proteobacteria,c:Gammaproteobacteria,o:Oceanospirillales,f:Nitrincolaceae,g:Neptuniibacter	1.30017
d:Bacteria,p:Proteobacteria,c:Alphaproteobacteria,o:Rhizobiales,f:Rhodobiaceae,g:Afifella	1.29647
d:Bacteria,p:Actinobacteriota,c:Actinobacteria,o:Corynebacteriales,f:Corynebacteriaceae,g:Corynebacterium	1.29572
d:Bacteria,p:Proteobacteria,c:Alphaproteobacteria,o:Rhizobiales,f:Devosiaceae,g:uncultured	1.28861
d:Bacteria,p:Proteobacteria,c:Gammaproteobacteria,o:Burkholderiales,f:Burkholderiales:Incertae:Sedis,g:2013Ark19i	1.28816
d:Bacteria,p:Proteobacteria,c:Alphaproteobacteria,o:Rhizobiales,f:Xanthobacteraceae,g:Xanthobacteraceae	1.28524
d:Bacteria,p:Proteobacteria,c:Gammaproteobacteria,o:Aeromonadales,f:Succinivibrionaceae,g:Ruminobacter	1.28472
d:Bacteria,p:Proteobacteria,c:Gammaproteobacteria,o:Alteromonadales,f:Psychromonadaceae,g:Agarivorans	1.27669
d:Bacteria,p:Proteobacteria,c:Alphaproteobacteria,o:Rhizobiales,f:Devosiaceae,g:Pelagibacterium	1.27489
d:Bacteria,p:Proteobacteria,c:Alphaproteobacteria,o:Acetobacterales,f:Acetobacteraceae,g:Craurococcus-Caldovatus	1.27369
d:Bacteria,p:Proteobacteria,c:Alphaproteobacteria,o:Rhizobiales,f:Kaistiaceae,g:Kaistia	1.27302
d:Bacteria,p:Proteobacteria,c:Gammaproteobacteria,o:Alteromonadales,f:Alteromonadaceae,g:Salinimonas	1.27188
d:Bacteria,p:Proteobacteria,c:Gammaproteobacteria,o:Burkholderiales,f:Comamonadaceae,g:Comamonas	1.27045
d:Bacteria,p:Proteobacteria,c:Gammaproteobacteria,o:Enterobacterales,f:Hafniaceae,g:Edwardsiella	1.26818
d:Bacteria,p:Proteobacteria,c:Gammaproteobacteria,o:Cellvibrionales,f:Halieaceae,g:OM60(NOR5):clade	1.2666
d:Bacteria,p:Chloroflexi,c:Anaerolineae,o:Anaerolineales,f:Anaerolineaceae,g:uncultured	1.26653
d:Bacteria,p:Proteobacteria,c:Alphaproteobacteria,o:Rhizobiales,f:Xanthobacteraceae,g:Afipia	1.26515
d:Bacteria,p:Proteobacteria,c:Alphaproteobacteria,o:Rhizobiales,f:Xanthobacteraceae,g:Pseudorhodoplanes	1.25476
d:Bacteria,p:Proteobacteria,c:Gammaproteobacteria,o:B2M28,f:B2M28,g:B2M28	1.25025
d:Bacteria,p:Proteobacteria,c:Alphaproteobacteria,o:Acetobacterales,f:Acetobacteraceae,g:Roseomonas	1.24808
d:Bacteria,p:Proteobacteria,c:Alphaproteobacteria,o:Rhizobiales,f:Rhodobiaceae,g:Tepidamorphus	1.24568
d:Bacteria,p:Proteobacteria,c:Gammaproteobacteria,o:Enterobacterales,f:Morganellaceae,g:uncultured	1.24492
d:Bacteria,p:Proteobacteria,c:Alphaproteobacteria,o:Parvibaculales,f:PS1:clade,g:PS1:clade	1.2424
d:Bacteria,p:Proteobacteria,c:Alphaproteobacteria,o:Sphingomonadales,f:Sphingomonadaceae,g:Sphingomonas	1.24115
d:Bacteria,p:Proteobacteria,c:Gammaproteobacteria,o:Francisellales,f:Francisellaceae,g:[Caedibacter]:taeniospiralis:group	1.24059
d:Bacteria,p:Proteobacteria,c:Alphaproteobacteria,o:Rhizobiales,f:WC3-116,g:WC3-116	1.23413
d:Bacteria,p:Proteobacteria,c:Alphaproteobacteria,o:Rhizobiales,f:Rhizobiaceae,g:Pseudochrobactrum	1.23358
d:Bacteria,p:Chloroflexi,c:Anaerolineae,o:Ardenticatenales,f:Ardenticatenaceae,g:uncultured	1.23001
d:Bacteria,p:Proteobacteria,c:Alphaproteobacteria,o:Kordiimonadales,f:Kordiimonadaceae,g:Kordiimonas	1.2269
d:Bacteria,p:Proteobacteria,c:Gammaproteobacteria,o:Oceanospirillales,f:Litoricolaceae,g:Litoricola	1.22589
d:Bacteria,p:Proteobacteria,c:Gammaproteobacteria,o:Alteromonadales,f:Alteromonadaceae,g:Aestuariibacter	1.22542
d:Bacteria,p:Proteobacteria,c:Alphaproteobacteria,o:Rhizobiales,f:Rhizobiaceae,g:Aminobacter	1.22522
d:Bacteria,p:Proteobacteria,c:Alphaproteobacteria,o:Caulobacterales,f:Hyphomonadaceae,g:Robiginitomaculum	1.22484
d:Bacteria,p:Proteobacteria,c:Gammaproteobacteria,o:Alteromonadales,f:Alteromonadaceae,g:Rheinheimera	1.22441
d:Bacteria,p:Proteobacteria,c:Alphaproteobacteria,o:Rhizobiales,f:Beijerinckiaceae,g:Methylocystis	1.2217
d:Bacteria,p:Proteobacteria,c:Gammaproteobacteria,o:Pseudomonadales,f:Pseudomonadaceae,g:Azotobacter	1.22002
d:Bacteria,p:Proteobacteria,c:Alphaproteobacteria,o:Rhizobiales,f:Rhizobiaceae,g:Aquamicrobium	1.21974
d:Bacteria,p:Proteobacteria,c:Alphaproteobacteria,o:Rhizobiales,f:Rhizobiaceae,g:Ensifer	1.21643
d:Bacteria,p:Proteobacteria,c:Alphaproteobacteria,o:Rhizobiales,f:Methyloligellaceae,g:Methyloceanibacter	1.21585
d:Bacteria,p:Proteobacteria,c:Alphaproteobacteria,o:Thalassobaculales,f:Nisaeaceae,g:Nisaea	1.2153
d:Bacteria,p:Proteobacteria,c:Gammaproteobacteria,o:Francisellales,f:Francisellaceae,g:Fangia	1.20514
d:Bacteria,p:Proteobacteria,c:Alphaproteobacteria,o:Rhizobiales,f:KF-JG30-B3,g:KF-JG30-B3	1.20241
d:Bacteria,p:Patescibacteria,c:Kazania,o:Kazania,f:Kazania,g:Kazania	1.19983
d:Bacteria,p:Firmicutes,c:Clostridia,o:Peptostreptococcales-Tissierellales,f:Peptostreptococcales-Tissierellales,g:Peptoniphilus	1.19231
d:Bacteria,p:Proteobacteria,c:Alphaproteobacteria,o:Alphaproteobacteria,f:Alphaproteobacteria,g:Alphaproteobacteria	1.18904
d:Bacteria,p:Bacteroidota,c:Bacteroidia,o:Chitinophagales,f:Saprospiraceae,g:uncultured	1.18698
d:Bacteria,p:Proteobacteria,c:Alphaproteobacteria,o:Kiloniellales,f:Kiloniellaceae,g:Pelagibius	1.18696
d:Bacteria,p:Proteobacteria,c:Gammaproteobacteria,o:Xanthomonadales,f:Xanthomonadaceae,g:Xanthomonas	1.18276
d:Bacteria,p:Bacteroidota,c:Bacteroidia,o:Flavobacteriales,f:Flavobacteriaceae,g:NS5:marine:group	1.18229
d:Bacteria,p:Proteobacteria,c:Alphaproteobacteria,o:Sphingomonadales,f:Sphingomonadaceae,g:Sphingobium	1.18143
d:Bacteria,p:Bacteroidota,c:Bacteroidia,o:Flavobacteriales,f:Flavobacteriaceae,g:Flavobacteriaceae	1.18134
d:Bacteria,p:Proteobacteria,c:Alphaproteobacteria,o:Rhizobiales,f:Rhizobiaceae,g:Ahrensia	1.1802
d:Bacteria,p:Proteobacteria,c:Alphaproteobacteria,o:Rhizobiales,f:Rhizobiaceae,g:Chelativorans	1.17926
d:Bacteria,p:Proteobacteria,c:Alphaproteobacteria,o:Rhizobiales,f:Hyphomicrobiaceae,g:uncultured	1.17873
d:Bacteria,p:Proteobacteria,c:Alphaproteobacteria,o:Rhodobacterales,f:Rhodobacteraceae,g:Planktotalea	1.17826
d:Bacteria,p:Proteobacteria,c:Alphaproteobacteria,o:Rhizobiales,f:Methyloligellaceae,g:Methyloligella	1.17532
d:Bacteria,p:Proteobacteria,c:Gammaproteobacteria,o:Vibrionales,f:Vibrionaceae,g:Vibrio	1.17126
d:Bacteria,p:Proteobacteria,c:Alphaproteobacteria,o:Rhizobiales,f:Beijerinckiaceae,g:Chelatococcus	1.16892
d:Bacteria,p:Proteobacteria,c:Alphaproteobacteria,o:Rhizobiales,f:Rhizobiales:Incertae:Sedis,g:Dichotomicrobium	1.16601
d:Bacteria,p:Planctomycetota,c:Planctomycetes,o:Pirellulales,f:Pirellulaceae,g:Rhodopirellula	1.16598
d:Bacteria,p:Proteobacteria,c:Gammaproteobacteria,o:Enterobacterales,f:Enterobacteriaceae,g:Trabulsiella	1.16288
d:Bacteria,p:Proteobacteria,c:Gammaproteobacteria,o:Arenicellales,f:Arenicellaceae,g:uncultured	1.16219
d:Bacteria,p:Proteobacteria,c:Alphaproteobacteria,o:Rhizobiales,f:Rhizobiaceae,g:Aliihoeflea	1.1564
d:Bacteria,p:Proteobacteria,c:Alphaproteobacteria,o:Elsterales,f:Elsteraceae,g:uncultured	1.15011
d:Bacteria,p:Proteobacteria,c:Alphaproteobacteria,o:Parvibaculales,f:OCS116:clade,g:OCS116:clade	1.14947
d:Bacteria,p:Proteobacteria,c:Gammaproteobacteria,o:Enterobacterales,f:Erwiniaceae,g:Pantoea	1.14786
d:Bacteria,p:Bacteroidota,c:Bacteroidia,o:Flavobacteriales,f:Flavobacteriaceae,g:Gramella	1.1473
d:Bacteria,p:Proteobacteria,c:Gammaproteobacteria,o:Chromatiales,f:Sedimenticolaceae,g:uncultured	1.14617
d:Bacteria,p:Proteobacteria,c:Alphaproteobacteria,o:Rhodobacterales,f:Rhodobacteraceae,g:Tropicibacter	1.14378
d:Bacteria,p:Proteobacteria,c:Alphaproteobacteria,o:Caulobacterales,f:Parvularculaceae,g:Amphiplicatus	1.14372
d:Bacteria,p:Proteobacteria,c:Gammaproteobacteria,o:Oceanospirillales,f:Halomonadaceae,g:Halomonas	1.14055
d:Bacteria,p:Proteobacteria,c:Alphaproteobacteria,o:Sphingomonadales,f:Sphingomonadaceae,g:Blastomonas	1.13979
d:Bacteria,p:Proteobacteria,c:Alphaproteobacteria,o:Ferrovibrionales,f:Ferrovibrionaceae,g:Ferrovibrio	1.13914
d:Bacteria,p:Patescibacteria,c:Saccharimonadia,o:Saccharimonadales,f:WWH38,g:WWH38	1.13878
d:Bacteria,p:Proteobacteria,c:Alphaproteobacteria,o:Rhodospirillales,f:Magnetospirillaceae,g:Magnetospirillum	1.13718
d:Bacteria,p:Proteobacteria,c:Alphaproteobacteria,o:Acetobacterales,f:Acetobacteraceae,g:Acetobacteraceae	1.13547
d:Bacteria,p:Chloroflexi,c:Anaerolineae,o:Ardenticatenales,f:uncultured,g:uncultured	1.13535
d:Bacteria,p:Proteobacteria,c:Gammaproteobacteria,o:Oceanospirillales,f:Nitrincolaceae,g:Nitrincolaceae	1.13071
d:Bacteria,p:Proteobacteria,c:Alphaproteobacteria,o:Rhodospirillales,f:Rhodospirillaceae,g:Caenispirillum	1.13053
d:Bacteria,p:Proteobacteria,c:Alphaproteobacteria,o:Tistrellales,f:Geminicoccaceae,g:uncultured	1.12969
d:Bacteria,p:Desulfobacterota,c:Syntrophia,o:Syntrophales,f:uncultured,g:uncultured	1.12813
d:Bacteria,p:Proteobacteria,c:Alphaproteobacteria,o:Rhizobiales,f:Beijerinckiaceae,g:Microvirga	1.12772
d:Bacteria,p:Proteobacteria,c:Alphaproteobacteria,o:Rhizobiales,f:Beijerinckiaceae,g:alphaI:cluster	1.1238
d:Bacteria,p:Proteobacteria,c:Alphaproteobacteria,o:Kiloniellales,f:Kiloniellaceae,g:Limibacillus	1.12361
d:Bacteria,p:Proteobacteria,c:Gammaproteobacteria,o:Cardiobacteriales,f:Cardiobacteriaceae,g:Cardiobacterium	1.12337
d:Bacteria,p:Proteobacteria,c:Alphaproteobacteria,o:Rhodospirillales,f:Magnetospirillaceae,g:Telmatospirillum	1.12225
d:Bacteria,p:Proteobacteria,c:Alphaproteobacteria,o:Rhodospirillales,f:Rhodospirillaceae,g:Haematospirillum	1.12155
d:Bacteria,p:Proteobacteria,c:Alphaproteobacteria,o:Rhizobiales,f:Devosiaceae,g:Devosiaceae	1.12087
d:Bacteria,p:Proteobacteria,c:Alphaproteobacteria,o:Acetobacterales,f:Acetobacteraceae,g:Rhodovastum	1.11538
d:Bacteria,p:Proteobacteria,c:Gammaproteobacteria,o:Burkholderiales,f:Chromobacteriaceae,g:Vogesella	1.10607
d:Bacteria,p:Firmicutes,c:Bacilli,o:Lactobacillales,f:Leuconostocaceae,g:Leuconostoc	1.10232
d:Bacteria,p:Proteobacteria,c:Alphaproteobacteria,o:Rhizobiales,f:Rhizobiaceae,g:Rhizobiaceae	1.10215
d:Bacteria,p:Proteobacteria,c:Gammaproteobacteria,o:Alteromonadales,f:Pseudoalteromonadaceae,g:Psychrosphaera	1.09556
d:Bacteria,p:Proteobacteria,c:Alphaproteobacteria,o:Rhizobiales,f:Methyloligellaceae,g:uncultured	1.09451
d:Bacteria,p:Proteobacteria,c:Alphaproteobacteria,o:Rhodobacterales,f:Rhodobacteraceae,g:Ascidiaceihabitans	1.09377
d:Bacteria,p:Proteobacteria,c:Alphaproteobacteria,o:Rhodobacterales,f:Rhodobacteraceae,g:Aquimixticola	1.09362
d:Bacteria,p:Bacteroidota,c:Bacteroidia,o:Chitinophagales,f:Saprospiraceae,g:Portibacter	1.09129
d:Bacteria,p:Proteobacteria,c:Gammaproteobacteria,o:Burkholderiales,f:Oxalobacteraceae,g:Undibacterium	1.09071
d:Bacteria,p:Proteobacteria,c:Gammaproteobacteria,o:Oceanospirillales,f:Nitrincolaceae,g:Pontibacterium	1.09045
d:Bacteria,p:Proteobacteria,c:Alphaproteobacteria,o:Rhizobiales,f:Rhizobiaceae,g:Oricola	1.08927
d:Bacteria,p:Proteobacteria,c:Gammaproteobacteria,o:Alteromonadales,f:Alteromonadaceae,g:Lacimicrobium	1.08714
d:Bacteria,p:Proteobacteria,c:Alphaproteobacteria,o:SAR11:clade,f:Clade:II,g:Clade:II	1.08546
d:Bacteria,p:Proteobacteria,c:Alphaproteobacteria,o:Rhizobiales,f:Labraceae,g:Labrys	1.08478
d:Bacteria,p:Proteobacteria,c:Gammaproteobacteria,o:Thiotrichales,f:Thiotrichaceae,g:Thiothrix	1.08408
d:Bacteria,p:Proteobacteria,c:Alphaproteobacteria,o:Rhizobiales,f:Xanthobacteraceae,g:uncultured	1.08396
d:Bacteria,p:Proteobacteria,c:Gammaproteobacteria,o:1013-28-CG33,f:1013-28-CG33,g:1013-28-CG33	1.07623
d:Bacteria,p:Proteobacteria,c:Alphaproteobacteria,o:Rhodobacterales,f:Rhodobacteraceae,g:Leisingera	1.07464
d:Bacteria,p:Proteobacteria,c:Gammaproteobacteria,o:Enterobacterales,f:Enterobacteriaceae,g:Klebsiella	1.0739
d:Bacteria,p:Proteobacteria,c:Gammaproteobacteria,o:Pseudomonadales,f:Moraxellaceae,g:Moraxellaceae	1.07065
d:Bacteria,p:Proteobacteria,c:Alphaproteobacteria,o:Defluviicoccales,f:uncultured,g:uncultured	1.06789
d:Bacteria,p:Proteobacteria,c:Gammaproteobacteria,o:Alteromonadales,f:Colwelliaceae,g:Litorilituus	1.067
d:Bacteria,p:Proteobacteria,c:Gammaproteobacteria,o:Methylococcales,f:Methylomonadaceae,g:Methylobacter	1.06473
d:Bacteria,p:Planctomycetota,c:Planctomycetes,o:Planctomycetales,f:Rubinisphaeraceae,g:uncultured	1.05911
d:Bacteria,p:Proteobacteria,c:Gammaproteobacteria,o:Enterobacterales,f:Enterobacteriaceae,g:Kosakonia	1.05773
d:Bacteria,p:Proteobacteria,c:Gammaproteobacteria,o:Enterobacterales,f:Morganellaceae,g:Proteus	1.05638
d:Bacteria,p:Planctomycetota,c:Planctomycetes,o:Pirellulales,f:Pirellulaceae,g:uncultured	1.05566
d:Bacteria,p:Proteobacteria,c:Gammaproteobacteria,o:Enterobacterales,f:Morganellaceae,g:Buchnera	1.05284
d:Bacteria,p:Campilobacterota,c:Campylobacteria,o:Campylobacterales,f:Arcobacteraceae,g:Poseidonibacter	1.04835
d:Bacteria,p:Proteobacteria,c:Alphaproteobacteria,o:Azospirillales,f:Azospirillaceae,g:Niveispirillum	1.04443
d:Bacteria,p:Proteobacteria,c:Gammaproteobacteria,o:Legionellales,f:Legionellaceae,g:uncultured	1.04439
d:Bacteria,p:Proteobacteria,c:Gammaproteobacteria,o:Oceanospirillales,f:Marinomonadaceae,g:Marinomonas	1.04222
d:Bacteria,p:Bacteroidota,c:Bacteroidia,o:Cytophagales,f:Microscillaceae,g:Microscilla	1.03853
d:Bacteria,p:Proteobacteria,c:Alphaproteobacteria,o:Rhodobacterales,f:Rhodobacteraceae,g:Tropicimonas	1.03556
d:Bacteria,p:Proteobacteria,c:Alphaproteobacteria,o:Sphingomonadales,f:Sphingomonadaceae,g:Sphingopyxis	1.02948
d:Bacteria,p:Proteobacteria,c:Alphaproteobacteria,o:Caulobacterales,f:uncultured,g:uncultured	1.02928
d:Bacteria,p:Proteobacteria,c:Gammaproteobacteria,o:Methylococcales,f:Methylomonadaceae,g:IheB2-23	1.02877
d:Bacteria,p:Planctomycetota,c:Phycisphaerae,o:Phycisphaerales,f:Phycisphaeraceae,g:SM1A02	1.02755
d:Bacteria,p:Proteobacteria,c:Gammaproteobacteria,o:Burkholderiales,f:Alcaligenaceae,g:Kerstersia	1.02704
d:Bacteria,p:Proteobacteria,c:Gammaproteobacteria,o:Burkholderiales,f:Comamonadaceae,g:Aquabacterium	1.02578
d:Bacteria,p:Bdellovibrionota,c:Bdellovibrionia,o:Bacteriovoracales,f:Bacteriovoracaceae,g:Halobacteriovorax	1.02554
d:Bacteria,p:Proteobacteria,c:Gammaproteobacteria,o:uncultured,f:uncultured,g:uncultured	1.02466
d:Bacteria,p:Proteobacteria,c:Alphaproteobacteria,o:uncultured,f:uncultured,g:uncultured	1.02299
d:Bacteria,p:Actinobacteriota,c:Actinobacteria,o:Corynebacteriales,f:Corynebacteriaceae,g:Turicella	1.01636
d:Bacteria,p:Proteobacteria,c:Alphaproteobacteria,o:Rhizobiales,f:Rhizobiaceae,g:Phyllobacterium	1.01337
d:Bacteria,p:Planctomycetota,c:Planctomycetes,o:Planctomycetales,f:Rubinisphaeraceae,g:Fuerstia	1.01113
d:Bacteria,p:Proteobacteria,c:Alphaproteobacteria,o:Rhizobiales,f:Beijerinckiaceae,g:Methylorosula	1.01087
d:Bacteria,p:Proteobacteria,c:Alphaproteobacteria,o:Azospirillales,f:uncultured,g:uncultured	1.01086
d:Bacteria,p:Proteobacteria,c:Alphaproteobacteria,o:Rhodobacterales,f:Rhodobacteraceae,g:Roseobacter:clade:CHAB-I-5:lineage	1.01082
d:Bacteria,p:Proteobacteria,c:Alphaproteobacteria,o:Rhizobiales,f:Xanthobacteraceae,g:Pseudoxanthobacter	1.01074
d:Bacteria,p:Proteobacteria,c:Alphaproteobacteria,o:Rickettsiales,f:Rickettsiaceae,g:uncultured	1.01062
d:Bacteria,p:Proteobacteria,c:Alphaproteobacteria,o:Rhizobiales,f:Stappiaceae,g:Agaricicola	1.00933
d:Bacteria,p:Proteobacteria,c:Alphaproteobacteria,o:Sneathiellales,f:Sneathiellaceae,g:uncultured	1.00872
d:Bacteria,p:Proteobacteria,c:Alphaproteobacteria,o:Rhizobiales,f:Hyphomicrobiaceae,g:Hyphomicrobium	1.00781
d:Bacteria,p:Proteobacteria,c:Alphaproteobacteria,o:Rhodospirillales,f:Magnetospirillaceae,g:Magnetospirillaceae	1.00609
d:Bacteria,p:Bdellovibrionota,c:Oligoflexia,o:Oligoflexales,f:Oligoflexales,g:Pseudobacteriovorax	1.00402

## Sheet: 2B_VIPS_GUT
Table S2B. List of discriminant taxonomies of intestinal mucosal samples (VIP ≥ 1).
Primary ID	VIP[1:2]
d:Bacteria,p:Actinobacteria,c:Actinobacteria,o:Actinomycetales,f:Pseudonocardiaceae,g:Prauserella	10.8619
d:Bacteria,p:Proteobacteria,c:Alphaproteobacteria,o:Rhodospirillales,f:,g:Reyranella	10.3092
d:Bacteria,p:Spirochaetes,c:Spirochaetia,o:Spirochaetales,f:Brevinemataceae,g:Brevinema	4.08154
d:Bacteria,p:Proteobacteria,c:Gammaproteobacteria,o:Pseudomonadales,f:Moraxellaceae,g:Enhydrobacter	2.93595
d:Bacteria,p:Actinobacteria,c:Actinobacteria,o:Actinomycetales,f:Micrococcaceae,g:Kocuria,s:Kocuria_rhizophila	2.7747
d:Bacteria,p:Firmicutes,c:Bacilli,o:Bacillales,f:Bacillaceae_2,g:Gracilibacillus,s:Gracilibacillus_dipsosauri	2.41122
d:Bacteria,p:Proteobacteria,c:Gammaproteobacteria,o:Enterobacteriales,f:Enterobacteriaceae	1.98379
d:Bacteria,p:Firmicutes,c:Bacilli,o:Bacillales,f:Staphylococcaceae,g:Jeotgalicoccus	1.92591
d:Bacteria,p:Actinobacteria,c:Actinobacteria,o:Actinomycetales,f:Micrococcaceae	1.8257
d:Bacteria,p:Actinobacteria,c:Actinobacteria,o:Rubrobacterales,f:Rubrobacteraceae,g:Rubrobacter	1.80676
d:Bacteria,p:Actinobacteria,c:Actinobacteria,o:Actinomycetales,f:Micrococcaceae,g:Micrococcus	1.69225
d:Bacteria,p:Proteobacteria,c:Alphaproteobacteria,o:Rhodobacterales,f:Rhodobacteraceae	1.67377
d:Bacteria,p:Proteobacteria,c:Gammaproteobacteria,o:Pseudomonadales,f:Pseudomonadaceae,g:Pseudomonas	1.63214
d:Bacteria,p:Firmicutes,c:Bacilli,o:Bacillales	1.50617
d:Bacteria,p:Bacteroidetes,c:Bacteroidia,o:Bacteroidales,f:Porphyromonadaceae	1.41663
d:Bacteria,p:Firmicutes,c:Bacilli,o:Bacillales,f:Bacillaceae_1,s:Bacillus_badius	1.4025
d:Bacteria,p:Actinobacteria,c:Actinobacteria,o:Actinomycetales,f:Cellulomonadaceae,g:Cellulomonas	1.39257
d:Bacteria,p:Proteobacteria,c:Alphaproteobacteria,o:Sphingomonadales,f:Sphingomonadaceae,g:Sphingomonas	1.24788
d:Bacteria,p:Cyanobacteria/Chloroplast,c:Chloroplast,o:,f:Chloroplast,g:Streptophyta	1.22008
d:Bacteria,p:Actinobacteria,c:Actinobacteria,o:Actinomycetales,f:Propionibacteriaceae,g:Propionibacterium,s:Propionibacterium_acnes	1.21413
d:Bacteria,p:Firmicutes,c:Bacilli,o:Bacillales,f:Bacillales_Incertae_Sedis_XI,g:Gemella	1.15055
d:Bacteria,p:Firmicutes,c:Bacilli,o:Bacillales,f:Staphylococcaceae	1.12284
d:Bacteria,p:Proteobacteria,c:Alphaproteobacteria	1.11871
d:Bacteria,p:Proteobacteria,c:Gammaproteobacteria,o:Pseudomonadales,f:Pseudomonadaceae	1.11578
d:Bacteria,p:Proteobacteria,c:Alphaproteobacteria,o:Rhizobiales,f:Rhizobiaceae,g:Rhizobium	1.11187
d:Bacteria,p:Firmicutes,c:Bacilli,o:Bacillales,f:Staphylococcaceae,g:Staphylococcus,s:Staphylococcus_epidermidis	1.10913
d:Bacteria,p:Verrucomicrobia,c:Spartobacteria	1.09071
d:Bacteria,p:Proteobacteria,c:Alphaproteobacteria,o:Caulobacterales,f:Caulobacteraceae	1.03856
d:Bacteria,p:Bacteroidetes,c:Flavobacteriia,o:Flavobacteriales,f:Flavobacteriaceae,g:Bergeyella	1.00692

## Sheet: 2C_VIPS_RNA_SEQ_GUT
Table S2C. List of discriminant transcripts of intestinal mucosal samples (VIP ≥ 1).
Primary ID	VIP[2]
g56034	1.95881
g56033	1.91175
g71936	1.90941
g71933	1.85727
g74003	1.80764
g76614	1.70901
g97709	1.69446
g27233	1.69243
g65612	1.69004
g49622	1.67837
g11162	1.6604
g72578	1.64906
g32149	1.63918
g11161	1.63188
g44722	1.61665
g64462	1.60201
g93368	1.59821
g75995	1.59353
g91140	1.59135
g56904	1.58275
g83281	1.56394
g38292	1.55738
g24257	1.55663
g66894	1.55436
g6667	1.55236
g95463	1.55074
g2614	1.54551
g74848	1.54272
novel.7504	1.53792
g75241	1.53645
g95034	1.53506
g66921	1.53249
g92284	1.52902
g95845	1.52575
g85891	1.52143
g82846	1.52094
g15704	1.52064
g27051	1.5198
g46030	1.51925
novel.199	1.51552
g62630	1.50617
g69659	1.50498
g90073	1.50355
g76203	1.50354
g78112	1.50287
g86547	1.501
g80882	1.49481
g83105	1.49259
novel.9698	1.48939
g89435	1.48741
g43606	1.48604
g83604	1.48383
g76204	1.48338
g37861	1.47627
novel.310	1.47534
g88030	1.47452
g62117	1.47362
g85201	1.47342
g23830	1.46892
g50371	1.46528
novel.7842	1.46233
g77787	1.46199
g38049	1.45593
g37432	1.45442
g86378	1.45437
g1645	1.45107
g88909	1.4492
g76157	1.44606
g63113	1.44551
g73141	1.4436
g3504	1.4429
g83022	1.43934
g34349	1.43429
g9012	1.43369
g83085	1.43195
g35423	1.43076
g47796	1.43011
g91302	1.42986
g51139	1.42825
novel.2529	1.42745
g27525	1.42744
g42342	1.42726
g91459	1.42713
g79766	1.42672
g12032	1.42593
g32100	1.42443
novel.8188	1.42217
g62846	1.42021
novel.9392	1.42016
g64489	1.41904
g63114	1.41777
g80326	1.41768
g28922	1.41684
g95846	1.41609
g73644	1.4151
g82363	1.41508
g51999	1.41276
g10312	1.41109
g34401	1.41065
g94547	1.41061
g4588	1.40776
g11829	1.40775
g73924	1.40749
novel.7327	1.40348
g27136	1.40303
g10369	1.40283
g71732	1.40248
g46021	1.40217
g43377	1.40127
g88150	1.40093
g76574	1.39821
g7059	1.39818
g97277	1.39817
g47741	1.39753
g76307	1.39684
g44980	1.39519
novel.289	1.39513
g70089	1.393
g88077	1.39281
g83200	1.39224
g90009	1.39074
g85919	1.3899
g43201	1.3897
novel.5645	1.38914
g75775	1.38899
g21790	1.38868
g25339	1.38817
g59	1.38724
novel.4915	1.386
novel.4413	1.38256
g37684	1.38244
g56629	1.38243
g88609	1.38107
g59164	1.38033
g83626	1.37916
g59161	1.37904
g64770	1.37748
g85352	1.37747
novel.671	1.37697
novel.7526	1.3766
g99270	1.37611
g99708	1.37605
g19513	1.37568
g37713	1.37541
g59852	1.37465
g38006	1.37451
g25159	1.37412
g16782	1.37377
g59485	1.37361
g25516	1.37321
g6791	1.37306
novel.1468	1.3716
g48072	1.36809
g28468	1.36755
g87189	1.3672
g24072	1.36711
g16114	1.36622
g12858	1.36555
g32798	1.3655
g83038	1.36511
g95237	1.36502
g26521	1.36492
g20158	1.36482
novel.6197	1.36332
novel.3283	1.36325
g79764	1.36289
g51975	1.36275
g44983	1.36136
g6900	1.36114
g24102	1.36051
g79862	1.35938
g20551	1.35862
g71252	1.35843
g50471	1.35817
g21213	1.35804
g23831	1.35766
g34366	1.35719
g31363	1.35669
g45035	1.35623
g900	1.35561
g14742	1.35556
g68720	1.3552
novel.10117	1.35457
g30234	1.35336
novel.1977	1.35313
g16794	1.35269
g22853	1.35257
g49763	1.35235
g50638	1.35192
g73132	1.35149
g19577	1.35112
g35626	1.34991
g98811	1.34979
g17134	1.34868
g94261	1.34854
g40275	1.34799
novel.7963	1.3478
g96236	1.34756
g83199	1.34497
g62229	1.3443
g29959	1.34344
g63482	1.34288
g97463	1.34271
g93374	1.34263
g96974	1.34226
g77427	1.34127
g58646	1.34081
g15334	1.34026
g83039	1.33962
g80138	1.3393
g12752	1.33757
g1720	1.33749
g99049	1.33688
g73097	1.33681
g88666	1.33672
g96413	1.33614
g79762	1.33574
g8527	1.33555
g54464	1.33486
g57769	1.33447
g88200	1.33438
g57909	1.33397
g55093	1.33355
g87705	1.33325
g55067	1.33299
g91829	1.33286
g78904	1.33277
g87883	1.3322
novel.5705	1.33204
g1766	1.33183
novel.2854	1.33177
g534	1.33108
g84381	1.33053
g88725	1.33005
g81556	1.32951
g54932	1.32935
g19211	1.32815
g96363	1.32775
g87884	1.32748
g97194	1.32697
g82966	1.3265
g31601	1.32638
g96184	1.32624
g80324	1.32607
g55201	1.32571
g94167	1.32397
g17156	1.32392
novel.9016	1.32373
g74434	1.32313
g2534	1.32136
g8487	1.32029
g70362	1.32023
g84881	1.32008
g90313	1.31955
g22329	1.31887
g40433	1.31831
g12602	1.31758
g71733	1.31715
novel.3902	1.31706
g20354	1.31566
g76304	1.31564
g66146	1.31547
novel.4740	1.31529
g33361	1.31523
novel.584	1.3148
g389	1.31334
g60643	1.31329
g12213	1.31316
g89897	1.31314
g24259	1.31309
g49582	1.31304
novel.1941	1.31224
g36396	1.31154
g50026	1.31142
novel.9381	1.31082
g53654	1.31082
g5139	1.31064
g98651	1.31053
g17286	1.31027
g73195	1.30954
novel.3641	1.30917
novel.10426	1.30894
g67406	1.30869
g56720	1.30862
g18854	1.30811
g19991	1.30778
g39309	1.30673
g99340	1.30571
g19512	1.30561
g57784	1.30469
g59928	1.30451
novel.113	1.30421
g73993	1.30385
g63587	1.3038
g81064	1.30377
novel.3148	1.3032
g71391	1.30314
g74636	1.30256
g46072	1.30236
g78037	1.30228
g41876	1.30216
g67417	1.30164
g1562	1.30141
g58959	1.30136
g4759	1.30082
g24260	1.30008
g71837	1.29984
g11581	1.29953
g53533	1.29921
g40035	1.29875
g82502	1.29819
novel.3202	1.298
g85130	1.29667
g86287	1.29617
g77467	1.29452
g87480	1.29429
g34365	1.29372
novel.7494	1.29348
g87608	1.29312
g69065	1.29296
g95193	1.29232
g88452	1.29188
novel.5956	1.29149
g20328	1.29111
g3720	1.29102
g21124	1.29072
g25989	1.28992
g32627	1.28957
g21201	1.2895
g62587	1.28887
g93590	1.28855
novel.1320	1.28848
novel.615	1.28814
g17878	1.28747
g90083	1.28742
g95843	1.28617
novel.2612	1.2859
g51409	1.2858
g89919	1.28486
g52448	1.28462
g89309	1.28431
g20364	1.28379
g32839	1.28368
g65	1.28336
g8589	1.28333
g45273	1.28324
novel.2148	1.28245
g74778	1.28235
g95456	1.28145
g33407	1.28133
g83421	1.28022
g15655	1.28018
g56777	1.2801
g82365	1.27979
g25508	1.27972
g28188	1.27959
g85847	1.27948
g3734	1.27925
g76305	1.2787
g2960	1.27852
g76390	1.27834
g80025	1.27832
g85896	1.27808
g1266	1.27763
g75986	1.27752
g85188	1.27669
g55745	1.2762
g30077	1.27618
g760	1.27608
g46053	1.27593
g4654	1.27549
g27795	1.27532
g12325	1.27519
g81822	1.27476
novel.7126	1.27442
g58200	1.27365
g16543	1.2734
g48573	1.27324
g31600	1.2731
g281	1.27292
g69062	1.27284
g17348	1.27272
g278	1.27264
g51622	1.27225
g53996	1.27181
g1080	1.2712
g72298	1.27108
g95512	1.27076
g10607	1.27056
g40704	1.27045
g94793	1.27031
g81112	1.2703
g44145	1.27008
g27137	1.26958
g81863	1.26957
novel.74	1.26951
g92319	1.26898
g85821	1.26887
g13266	1.26872
g42047	1.26853
g93850	1.26845
g14767	1.26672
g396	1.26575
g58176	1.26566
g99092	1.26559
g28464	1.26554
g71697	1.26494
g80093	1.26452
g2155	1.26434
g12995	1.2642
g14239	1.26409
novel.788	1.264
g90750	1.264
g47198	1.26369
g92285	1.26362
g67105	1.26323
g32665	1.26313
g12048	1.26298
g38045	1.26279
g85570	1.26269
g86702	1.26161
g3744	1.26083
g49900	1.26077
g53547	1.26034
g92135	1.26001
g96593	1.25945
g66895	1.25905
g78330	1.25896
g15147	1.25884
g65418	1.25858
g265	1.25713
g32394	1.2565
g25808	1.25618
g24422	1.25617
g80820	1.25579
novel.707	1.25557
g29055	1.25554
g89367	1.25548
g48525	1.25487
g25387	1.25467
g57865	1.25434
g53428	1.2543
g79746	1.25426
g63088	1.25335
g95457	1.25316
g35542	1.25304
g70373	1.2527
g17285	1.2526
g18912	1.25252
novel.1765	1.25202
g73435	1.25201
g76180	1.25197
g80135	1.25164
g4508	1.2516
g59938	1.25142
g32227	1.25081
novel.10229	1.25075
g63060	1.25052
g93326	1.25048
g7762	1.2504
g58177	1.25031
g90775	1.24965
g34521	1.24955
g42527	1.24932
g89292	1.24915
novel.5254	1.24899
g2437	1.24895
g25334	1.24827
g66962	1.24752
g38660	1.24719
g61331	1.24696
g62589	1.24696
g9374	1.24628
g90178	1.24626
g43365	1.24607
g89911	1.24601
novel.1796	1.24599
g48365	1.24547
g68382	1.24542
g77612	1.24539
g1128	1.24518
g54348	1.24505
g18889	1.24483
g25000	1.24475
g34360	1.24358
g49341	1.24358
g27827	1.24346
g4017	1.2433
g30244	1.24313
g69182	1.24304
g83103	1.24278
g8655	1.24253
g86256	1.24219
g59279	1.24209
g12207	1.24202
g5176	1.24189
g76334	1.24155
g31813	1.24155
novel.6176	1.24146
g53831	1.24146
g64356	1.2414
g71040	1.24112
novel.3349	1.24088
g26651	1.24084
g54154	1.2405
g42267	1.24039
g60260	1.2402
g32742	1.24018
g20920	1.24
g67612	1.23995
g75092	1.23992
g50232	1.23985
g95962	1.23981
g9756	1.23899
g93702	1.23853
g28463	1.23831
g82176	1.23808
g66475	1.2378
g36422	1.2377
g96393	1.23761
g15886	1.23705
g59921	1.23692
novel.5940	1.23689
g98239	1.23679
g79798	1.23669
g59129	1.23643
g61295	1.2363
g92446	1.23628
novel.4837	1.23568
g53799	1.23537
novel.9823	1.23445
g62116	1.23425
novel.217	1.23405
novel.5060	1.23391
g89527	1.2337
g64844	1.23359
g55214	1.23352
g33227	1.23342
g15502	1.23336
g62584	1.23327
g11359	1.23322
g30368	1.23304
g91975	1.23291
g4517	1.23288
g6100	1.2328
g28340	1.23277
g21244	1.23273
g68145	1.23257
g68783	1.23243
g27135	1.23202
g3360	1.23199
g76521	1.23182
g57790	1.23182
g6338	1.23177
g2867	1.23175
g87709	1.2315
g96844	1.23136
novel.8993	1.2311
g81914	1.23081
novel.2029	1.23081
g45515	1.23042
g10961	1.23002
g21996	1.22979
g29800	1.22975
g336	1.22961
g54694	1.2294
g50776	1.22917
g70818	1.22885
g79012	1.22885
g59482	1.22875
g24576	1.22859
g94367	1.22819
g84579	1.22818
g70241	1.22749
g28943	1.22747
g68400	1.22747
g83627	1.22717
g88231	1.22705
g48618	1.22705
g18932	1.22638
g28638	1.22638
g73634	1.22626
g3972	1.22625
g24951	1.22624
g9265	1.2262
g38295	1.22599
g79493	1.22595
g30367	1.22593
g96541	1.22581
g820	1.22571
g59186	1.22543
g17284	1.22535
novel.8293	1.2253
g36383	1.22492
g33802	1.22427
g73056	1.22393
g50696	1.22386
g87187	1.22352
g83288	1.22343
g88184	1.22336
novel.7283	1.22285
g13796	1.22279
g98738	1.22267
g95886	1.22187
g44591	1.22183
g39410	1.22141
g75553	1.22128
novel.7211	1.22123
g88602	1.2208
g20297	1.22076
g80325	1.22074
g96381	1.22073
g23252	1.22049
g61342	1.22026
g95712	1.21999
g49248	1.21978
g46927	1.21941
g32442	1.21937
g34367	1.21925
g77762	1.21922
g98326	1.21909
g61659	1.21904
g71246	1.21898
g44198	1.21863
g70538	1.21835
novel.2172	1.2183
g60590	1.21773
g77014	1.21734
g26775	1.21711
g43605	1.21708
g695	1.21679
g36927	1.21675
g83286	1.21673
g58036	1.21673
g1999	1.21671
g21039	1.21658
g73992	1.21654
g21888	1.21642
g80293	1.21623
g38294	1.21612
g74776	1.21605
g73980	1.21581
g40629	1.21576
g44916	1.21573
g23515	1.21567
g97670	1.21564
g67142	1.21557
g45038	1.21546
g92230	1.21506
g19381	1.2145
g57387	1.21423
novel.6791	1.21406
g89526	1.21331
g98506	1.2132
g88939	1.21308
g58190	1.2129
g95464	1.21288
novel.3092	1.21281
novel.9174	1.21265
g49481	1.21247
g89505	1.21234
g10299	1.21207
g84157	1.21177
g5534	1.21177
g15779	1.21164
g51550	1.21163
g8678	1.21153
g66924	1.21151
novel.1158	1.21132
g7984	1.21126
g64430	1.21123
g43341	1.21123
g84478	1.21113
g26149	1.21064
g82253	1.21044
g22652	1.21037
g24979	1.21023
g6698	1.20995
g32121	1.20979
g57767	1.2097
g57007	1.20953
g96479	1.20926
g5171	1.20922
g10971	1.2091
g97666	1.20904
g30003	1.20898
g86096	1.20882
g92576	1.20876
novel.4117	1.20872
g56314	1.20864
g3056	1.20862
novel.10395	1.20853
novel.8960	1.20852
g53653	1.20832
g94818	1.20806
g62053	1.20784
g69064	1.20765
g89289	1.20708
g92945	1.20708
g5094	1.20677
g68506	1.20623
novel.825	1.20614
g85100	1.20584
g96608	1.20582
g86455	1.20579
g11541	1.20565
g31242	1.20563
g6852	1.2055
g82477	1.20534
g84240	1.20509
g1835	1.2048
g24953	1.20464
g84219	1.20461
g90058	1.20406
g42829	1.20374
g73320	1.20325
g22245	1.20313
g2868	1.20302
g33406	1.20301
g64860	1.20271
g78197	1.20253
g4486	1.2024
g83116	1.20233
g87495	1.202
g30753	1.20195
g12944	1.20186
g85541	1.20161
g14980	1.20152
g73861	1.20145
novel.3921	1.20143
g99637	1.20142
g62348	1.20133
g12120	1.20104
g65023	1.201
novel.7109	1.20091
g6060	1.20075
g45271	1.2005
novel.972	1.2003
g65654	1.20001
g74472	1.19972
g36310	1.19944
g759	1.19936
g66113	1.19924
g51453	1.19922
g32466	1.19888
g8554	1.19887
g24162	1.19864
novel.4584	1.19829
g65077	1.19814
g59484	1.19794
novel.488	1.19789
g74109	1.19767
g24634	1.1976
g10643	1.19753
g24954	1.19733
g55747	1.19721
g16056	1.19699
g10967	1.19695
novel.1993	1.19678
g46681	1.19653
g65315	1.19651
g41472	1.19631
g53364	1.19586
g30803	1.19584
novel.3265	1.19544
g26538	1.19512
g96287	1.19491
g35019	1.19482
g25573	1.19479
g44573	1.1945
g50927	1.19415
novel.4954	1.19409
g33009	1.19381
g44084	1.19368
g78392	1.19359
g99600	1.19356
g19853	1.19313
g86033	1.19304
g94192	1.19295
g71273	1.19229
g31035	1.19221
g88000	1.1922
g55532	1.19215
g70082	1.1921
g77407	1.19194
g71438	1.19187
g23971	1.19186
g80054	1.19175
g58229	1.19174
g74572	1.19093
novel.7051	1.19083
g2861	1.19058
g55219	1.19058
g50803	1.19032
g82359	1.18984
g74110	1.18969
g63117	1.18957
g7137	1.1894
g90522	1.1894
g11405	1.18875
g59828	1.18869
g8882	1.1884
g87315	1.1882
g27824	1.18812
g13897	1.18807
g87463	1.18807
g91453	1.18803
g51211	1.18749
g82951	1.18713
g85811	1.18709
g94474	1.18708
g53539	1.18674
g73683	1.18658
g8702	1.18618
novel.6721	1.18575
g79536	1.18568
g84615	1.1856
g99993	1.18559
novel.2028	1.1848
g29940	1.1848
g29521	1.18467
g79478	1.18452
g22707	1.18422
g30654	1.18415
g76497	1.18403
g10332	1.18399
novel.2802	1.18357
g50841	1.1835
novel.1185	1.18342
novel.7478	1.18326
g9009	1.18317
g13880	1.18295
g37870	1.18271
g47347	1.18228
g4213	1.18201
g31764	1.18197
g73459	1.18197
g84180	1.18195
g72499	1.18183
g87618	1.1816
g55451	1.18153
g28971	1.18152
novel.565	1.18148
g23086	1.18117
g95906	1.18113
g12238	1.18078
g79731	1.18064
g43778	1.18046
g74894	1.18027
g97556	1.18027
g63801	1.17994
g44109	1.17959
g82735	1.17936
g3102	1.17924
g62586	1.17906
g77597	1.17906
g79516	1.17903
novel.2899	1.17894
g42858	1.17894
novel.3280	1.17889
g37176	1.17886
g7152	1.17874
novel.2686	1.17861
g40079	1.17843
g43966	1.17834
g11108	1.17819
g99214	1.17803
g73636	1.178
g66165	1.17784
novel.4764	1.17761
g93743	1.17749
g28330	1.17746
g34382	1.17745
g9441	1.17682
g97418	1.17661
novel.2733	1.17626
g26170	1.17589
g3721	1.17588
g59123	1.17587
g44797	1.17564
g90587	1.17531
novel.10319	1.17512
g76867	1.17496
novel.6999	1.17444
g7621	1.17437
g56663	1.17432
g61049	1.17408
g57227	1.17399
novel.7692	1.17392
g1970	1.17391
g47439	1.17384
g43969	1.17342
g80484	1.17337
g14101	1.17325
novel.9479	1.1732
g24760	1.17268
novel.7941	1.17258
g86131	1.17212
g44188	1.17198
g96160	1.17188
novel.1035	1.17179
g77283	1.17178
g9291	1.17164
novel.3924	1.17139
g78344	1.17135
g60129	1.17096
g5140	1.17093
novel.9422	1.17068
g30643	1.16995
g10537	1.16984
g40225	1.16975
novel.2069	1.16957
g4888	1.16953
g16331	1.16936
g22666	1.1691
g9177	1.16908
g59417	1.1687
g65683	1.16863
g50231	1.16824
g70136	1.16816
g13372	1.168
g82087	1.16786
g36278	1.16771
g30384	1.16755
g15523	1.16733
g62422	1.16708
g37243	1.16703
g75254	1.16682
novel.4689	1.16678
g87868	1.16674
g10858	1.16661
g76470	1.1666
novel.7239	1.16639
g26252	1.16556
g54802	1.16522
novel.7088	1.16518
g22758	1.16513
g97461	1.16503
g40345	1.16494
g63347	1.16493
g90586	1.16479
g79202	1.16476
g5672	1.16473
g11228	1.16457
g17359	1.16457
novel.5870	1.16441
g28299	1.16398
g94314	1.16353
g30386	1.16349
g42034	1.16294
novel.9317	1.16287
g14108	1.16284
g74600	1.16255
g99748	1.1623
g83603	1.16227
g95015	1.16217
g94638	1.16179
g65031	1.16172
g49247	1.16166
g71945	1.16161
g97708	1.16155
g41386	1.16121
g58228	1.16099
g34849	1.16079
g6459	1.16027
g57680	1.1601
novel.2871	1.16005
g50969	1.15988
novel.8182	1.15979
g24610	1.15976
g66883	1.1597
g44014	1.15947
g26883	1.1594
g69401	1.1594
novel.1013	1.1592
g92188	1.1591
novel.2780	1.15909
g75490	1.159
g2929	1.15884
g96059	1.15869
novel.8240	1.15868
g19575	1.15856
g97668	1.15851
g17590	1.15839
g6685	1.15829
g1429	1.15796
g55064	1.15793
g96982	1.15768
g65110	1.15682
g64476	1.15666
g60101	1.15653
novel.3948	1.1564
g93924	1.15636
g64250	1.15634
novel.6582	1.15605
g404	1.15598
g95176	1.1559
novel.5242	1.15587
g55804	1.15578
g27859	1.15574
g86058	1.15574
g5878	1.15516
g397	1.15513
g41255	1.15476
g12222	1.15446
g71038	1.15434
g82262	1.15432
g8789	1.15416
g81714	1.154
g37095	1.15397
g28018	1.15381
g64377	1.15378
g29768	1.15364
g29582	1.15352
novel.4541	1.15348
g38586	1.15328
g8691	1.15323
g81296	1.15323
novel.2401	1.15322
g81876	1.15322
g15501	1.15311
novel.6611	1.15308
g22708	1.15302
g31014	1.15292
novel.5659	1.15283
g18145	1.1527
novel.5281	1.15268
g2884	1.1526
g48232	1.15256
g90011	1.1524
g79362	1.15226
g61330	1.15222
g10593	1.15195
g50922	1.15193
g74925	1.15185
g41457	1.15182
g77767	1.15152
g97500	1.15058
novel.3433	1.15056
g20561	1.15055
g76001	1.15051
g74135	1.15051
g98224	1.15015
g20975	1.15014
g65792	1.14964
novel.9473	1.14956
g99432	1.14954
g73301	1.14939
g7806	1.14938
g68141	1.14934
novel.6373	1.14925
g93793	1.14914
g3001	1.14911
g21205	1.1488
g67134	1.14879
g57563	1.14854
g10775	1.14831
g15150	1.14822
g2939	1.14818
g40852	1.14812
g27531	1.14811
g47801	1.14809
g89628	1.14807
g46253	1.14806
g96560	1.14804
g52476	1.14801
g85061	1.14773
g84239	1.14759
novel.843	1.14739
novel.8742	1.14717
g16224	1.14711
g27947	1.14705
g72442	1.14695
g33154	1.14676
g14436	1.14674
g72380	1.14647
novel.1417	1.14644
g94181	1.1464
g32512	1.14623
g28810	1.14623
novel.6871	1.1462
g34972	1.14608
g82294	1.14601
g47943	1.14595
g43786	1.14593
g47193	1.14561
g67070	1.14557
novel.1925	1.14557
g82254	1.14553
g50632	1.14538
novel.1170	1.14514
g710	1.14485
g94657	1.14477
g23762	1.14464
g34973	1.14453
g86054	1.14448
g64142	1.14439
g19677	1.14425
g55054	1.14413
g38225	1.14391
g35252	1.14384
g76313	1.14381
novel.4658	1.14376
g67457	1.14334
g73760	1.14326
g89558	1.14324
g64353	1.14324
g69069	1.14314
g65402	1.1431
g74712	1.14307
g45642	1.1427
novel.5193	1.14263
g66493	1.14257
g56093	1.1424
g42830	1.14236
g9477	1.14215
g18038	1.14174
g19916	1.14171
g78677	1.14169
g90434	1.14156
g81752	1.14147
g35436	1.1414
g65510	1.14137
g10715	1.14136
g16498	1.14135
g97780	1.14117
g90029	1.14114
g85363	1.14085
g73753	1.14075
novel.4630	1.14073
g84398	1.14059
g93433	1.14049
g88029	1.14039
g41878	1.14039
g89336	1.14034
novel.1213	1.14008
novel.1903	1.14003
novel.2774	1.13991
g3507	1.13989
g92406	1.13957
g61555	1.13953
novel.10341	1.1395
novel.1985	1.13936
g24037	1.13931
g92157	1.13928
g4804	1.13925
g38399	1.13912
novel.3756	1.13906
g81306	1.139
g34381	1.13892
novel.4312	1.13887
g64695	1.13877
g1721	1.13869
g82643	1.13857
g36700	1.13849
g69242	1.13842
g87585	1.13801
g10766	1.13798
g5395	1.13797
novel.6809	1.13795
g66241	1.13776
g77965	1.13763
g78299	1.13763
g69232	1.13748
g69536	1.1372
g41052	1.13719
g77707	1.13715
novel.4210	1.13667
g60597	1.1366
g4108	1.13654
g83300	1.13642
novel.5636	1.13606
g16112	1.13598
g49828	1.13591
g6656	1.13556
g40616	1.13549
g25033	1.13535
g91240	1.13526
g77326	1.1351
g67488	1.13507
g11521	1.13504
g9015	1.13496
g48416	1.13466
novel.7416	1.1345
g89794	1.13426
g51979	1.13413
novel.8723	1.13409
g9472	1.13398
g10765	1.13389
g44718	1.13369
g59663	1.13362
g82604	1.13353
g27497	1.1335
g89208	1.13347
g41035	1.13338
g63203	1.13335
g79065	1.13328
g61830	1.13313
g82501	1.13297
g20279	1.13281
g63830	1.13191
novel.10412	1.13183
g89155	1.13182
g67992	1.13177
g51227	1.13168
g59784	1.13162
g85542	1.13149
g69463	1.13144
g34652	1.13125
g50221	1.13118
g97831	1.13092
g96673	1.13086
g12124	1.13085
g10250	1.13079
g49173	1.13057
novel.4205	1.13048
g88463	1.13038
g35943	1.1303
g68127	1.13014
g90249	1.13007
g879	1.12986
g32166	1.12967
g66081	1.12956
g82792	1.12907
g16780	1.12899
g25034	1.12898
g51194	1.12898
novel.10188	1.12894
g7445	1.1288
novel.2811	1.12879
g29990	1.12871
g43968	1.1287
g86051	1.12861
g14114	1.12855
g32214	1.12851
g74829	1.1285
g94617	1.12833
g73206	1.12828
g94359	1.1282
g67185	1.12812
g94633	1.12807
g82138	1.1278
g4116	1.12777
g1961	1.12737
g80618	1.12736
g74112	1.12732
g316	1.12696
g28025	1.12682
g14382	1.12675
g75575	1.12671
g89616	1.12662
novel.332	1.12659
g84754	1.12656
g82121	1.12647
g10642	1.1263
g47992	1.12627
novel.5542	1.12591
g96975	1.12574
g78151	1.12559
g18600	1.12559
g6306	1.12548
novel.907	1.12543
g70067	1.1253
g85251	1.1253
g54159	1.12529
g45804	1.12472
g86268	1.12471
g2474	1.12453
g62458	1.12439
g89314	1.12432
g20327	1.12425
g86133	1.12382
g63217	1.12382
g76639	1.12376
g84567	1.12371
g55794	1.12369
g38002	1.12348
g13903	1.12334
g44143	1.12303
g62540	1.12266
g45017	1.1226
g65345	1.12247
novel.8909	1.12246
g58050	1.12232
g89272	1.12203
g59575	1.12197
g36844	1.12195
g69535	1.12191
g74837	1.12189
g89857	1.12171
g73199	1.12158
g5881	1.12155
g29936	1.12153
g28304	1.12147
g72664	1.12146
g27864	1.12139
g35931	1.12113
novel.3364	1.12101
g81164	1.12094
novel.4742	1.12074
g88668	1.12074
g14104	1.12057
g97120	1.12057
g87280	1.12056
g3092	1.12026
g49483	1.11999
g2970	1.11997
g3743	1.11981
g20325	1.11973
novel.10295	1.11967
g32701	1.11963
g75582	1.11951
g69522	1.11951
g45056	1.11947
g12802	1.11945
g95977	1.11932
g2564	1.11907
g83487	1.11903
novel.9858	1.11902
g31916	1.119
g48556	1.11896
g10527	1.11891
g553	1.1187
g91985	1.11868
g852	1.11858
g46870	1.11848
g37272	1.11829
g74536	1.11827
g96464	1.11807
g91011	1.11799
g1229	1.1179
g66427	1.11772
g49693	1.11769
g98792	1.11759
g89426	1.11747
novel.3493	1.11742
g49484	1.11734
novel.10046	1.11733
g44015	1.11702
g29777	1.11701
g60903	1.117
g71226	1.11693
g88964	1.11687
g86070	1.11676
g25275	1.11668
novel.3998	1.11652
g22897	1.11651
g88072	1.11642
g10251	1.11641
g36735	1.1164
g94736	1.11625
g5271	1.11611
g8070	1.11603
g10859	1.11601
g76684	1.11582
g95436	1.11578
g53484	1.11569
g38281	1.11569
g98653	1.11558
g26222	1.11554
g41067	1.11548
g91483	1.11546
g25032	1.11537
g8800	1.1153
g68841	1.11527
g84878	1.11522
g38846	1.11509
g19592	1.11502
g73420	1.1147
g49147	1.11466
g46867	1.11464
g47588	1.11458
g87239	1.11457
g13609	1.11448
g91918	1.11432
g94033	1.11425
g47788	1.11421
g58457	1.11416
g96518	1.11368
g62819	1.11365
g91891	1.11353
g87210	1.1135
g61509	1.11343
novel.8784	1.11327
g73072	1.11326
g1855	1.11323
g55681	1.1131
g69541	1.11302
g59095	1.11282
g10702	1.11279
g40280	1.11276
g71960	1.11267
g92442	1.11263
g13557	1.11262
g82623	1.11259
g3589	1.11255
g259	1.1125
g22091	1.11248
g44903	1.11243
g53052	1.11232
g99500	1.1122
g39468	1.11207
g27791	1.112
g90555	1.11185
g53656	1.11169
g340	1.11168
g99143	1.11141
g46468	1.11139
g11318	1.11135
g32934	1.11114
g26686	1.111
g49631	1.11093
g78744	1.11086
g13925	1.11075
g97090	1.11064
g57614	1.1104
g9103	1.11007
g86512	1.11001
g37008	1.10996
g25164	1.10993
g8811	1.10981
g72118	1.10973
g83233	1.1097
novel.2241	1.10951
g11605	1.10929
g92144	1.10906
g87385	1.10874
g59241	1.1087
g5976	1.10847
novel.3994	1.1083
g21531	1.1082
novel.8074	1.10818
g65397	1.10817
g66278	1.10795
g53274	1.10784
g23652	1.10762
g80316	1.10744
g88583	1.10738
g62423	1.10717
g87415	1.10703
g82614	1.10695
g38463	1.10694
g58340	1.10692
g80950	1.10689
g86999	1.10683
g21773	1.10682
g69010	1.10675
g57376	1.10674
g11647	1.1066
g88451	1.10656
g63180	1.10651
g64335	1.10639
g46925	1.10634
g312	1.10622
g65174	1.10589
g91234	1.10577
g63793	1.10567
g37385	1.10561
g31805	1.10554
g6192	1.1054
g9016	1.10533
novel.9140	1.1053
g64157	1.10522
g7776	1.1052
g10853	1.10518
g49209	1.1051
g59262	1.10498
g652	1.10497
g34992	1.10494
novel.365	1.10482
g45032	1.10481
g17288	1.10475
g38293	1.10467
g70377	1.10463
g86179	1.10443
novel.3966	1.10432
g20135	1.10415
novel.4493	1.10403
g62598	1.10398
g40447	1.10394
g37926	1.10382
g39648	1.10377
g23430	1.10361
g38236	1.10356
g36015	1.10347
novel.6287	1.10346
g94354	1.10344
g6339	1.10341
g51746	1.10339
g1824	1.10334
novel.8602	1.10321
g28001	1.10314
g3204	1.10309
g86001	1.10309
g37845	1.10298
g41923	1.1029
g70975	1.10261
g93006	1.10261
g54498	1.10253
g25684	1.10245
g48486	1.10236
g76475	1.10228
g38620	1.10225
g32539	1.10218
g45366	1.10215
novel.5716	1.10205
g75716	1.102
g92947	1.10191
g95899	1.10169
novel.4303	1.10167
g82013	1.10154
g75150	1.1014
novel.1807	1.10105
g84156	1.10084
g86244	1.10056
g28311	1.10027
g53515	1.10026
g53187	1.10024
g95031	1.10022
g51452	1.10017
g69319	1.10014
g89706	1.10006
g2576	1.10006
novel.8503	1.0998
g2817	1.09969
g15244	1.09965
g32788	1.09963
g63659	1.09941
novel.9870	1.09927
novel.10387	1.09927
g74665	1.09922
g79854	1.09919
g97750	1.09905
g26186	1.09866
g92786	1.09866
g11102	1.09857
g86129	1.09852
g99490	1.09841
g99751	1.09818
g45467	1.09813
g43608	1.09799
g98706	1.09793
g58945	1.09789
g17223	1.09768
g61636	1.09764
g22856	1.09762
g78830	1.09724
g80621	1.09717
novel.3906	1.09712
g23055	1.09708
g50916	1.09691
g71763	1.09691
novel.6204	1.09675
g96615	1.0967
g100131	1.09663
g21134	1.09638
novel.7670	1.09624
g10058	1.09624
g83944	1.09621
g86196	1.09606
novel.5541	1.09602
g58179	1.09593
g92836	1.09592
novel.9287	1.09578
g92382	1.09572
g29790	1.09558
g701	1.09554
g28438	1.09534
g82950	1.09503
g7649	1.09494
g93409	1.09489
novel.5104	1.09488
g50635	1.0948
g59366	1.09472
g68807	1.09464
g96379	1.09448
g45041	1.09447
g48284	1.09447
g28954	1.09438
g25176	1.09436
g78593	1.09428
g33895	1.09421
g68611	1.0941
g96960	1.09401
g24467	1.09395
g57956	1.09376
novel.9548	1.09375
g36060	1.09375
g72888	1.09365
g1700	1.09361
g47734	1.09349
g21708	1.09327
g95136	1.09319
g85189	1.09314
novel.5868	1.09305
g53427	1.09272
g63070	1.09251
g24163	1.09248
g55795	1.09246
g1981	1.09245
g81982	1.09225
g90163	1.09223
g14938	1.09216
novel.9409	1.09209
g52132	1.09208
g22093	1.09174
g74607	1.09173
g5898	1.09169
g42504	1.09163
g21329	1.09142
g3650	1.09136
g84455	1.09128
g81781	1.09124
g92156	1.09123
g19675	1.09102
g5471	1.091
g21158	1.09098
g47394	1.09087
g63550	1.09079
g88861	1.09078
novel.7848	1.09056
novel.105	1.09036
g84612	1.09023
g19598	1.09015
g81017	1.09012
g81050	1.09008
g79400	1.08999
g96346	1.08989
novel.1059	1.0898
g76441	1.0898
g17100	1.08973
g94381	1.08966
g16647	1.0896
g85296	1.08959
g83904	1.08952
g63100	1.08951
g61016	1.08949
g54544	1.08949
novel.1397	1.08948
g58163	1.08946
g89713	1.08931
g53111	1.08921
g48417	1.08908
novel.5942	1.08905
g54509	1.08897
g40444	1.08895
g78161	1.08888
g12382	1.08878
g29185	1.08877
g26928	1.08876
g71231	1.08875
g23704	1.08855
g63236	1.08849
g30087	1.08849
g59468	1.08832
g78780	1.08823
g53645	1.0882
g80986	1.08808
g95569	1.08803
g26054	1.08778
g73093	1.08777
g89743	1.08774
g74670	1.08764
g45937	1.08762
g78746	1.08747
g96351	1.08707
g93596	1.08704
g47684	1.08702
g88601	1.08702
g62374	1.08697
g81756	1.08691
g76397	1.08686
g72949	1.0868
g93611	1.08679
g90808	1.08643
novel.6671	1.08626
g35780	1.08594
g34705	1.08589
g99154	1.08587
g58543	1.08584
g71745	1.08569
g85716	1.0855
g49403	1.08514
g24981	1.08513
g75063	1.08503
g69008	1.08491
novel.179	1.08485
novel.10433	1.08453
g51454	1.08449
g82943	1.08433
g73196	1.08432
g64483	1.08419
g21376	1.08416
g11403	1.08409
novel.9383	1.08401
g4595	1.08394
g14106	1.0838
g44898	1.08376
g59580	1.08373
g44655	1.0837
g43481	1.08369
g48071	1.08361
g96152	1.0833
g2615	1.08323
g46782	1.08322
g33404	1.08321
g92232	1.08317
g48456	1.08313
g25492	1.08293
novel.3220	1.08293
g11780	1.08289
g55623	1.08239
g13677	1.08235
novel.6513	1.08232
g23121	1.08218
g10552	1.08211
g53715	1.0821
novel.3985	1.0821
g61143	1.08209
g17327	1.08201
g50914	1.08192
g35399	1.08157
g15684	1.08151
g17582	1.08149
g96777	1.08131
novel.6496	1.08128
g97534	1.08128
g30446	1.08121
g21792	1.08121
g92266	1.08121
g51563	1.08113
g15613	1.08097
g65889	1.08096
g91507	1.08085
g46868	1.08079
g42931	1.08079
g83282	1.08078
g80811	1.08073
g27723	1.0807
g93532	1.08068
g29581	1.08068
g73996	1.08046
g60001	1.08044
g88015	1.08041
novel.10233	1.0804
g21455	1.08039
g28255	1.08037
g79122	1.08018
g85425	1.08016
g59460	1.07982
g34750	1.07964
g8698	1.07958
novel.2723	1.07945
g64354	1.07938
g25791	1.07934
g40396	1.07927
novel.2721	1.07912
g69766	1.07911
novel.1883	1.07899
g15632	1.07893
g94912	1.07869
g21942	1.07828
g76801	1.07824
g57870	1.07815
g24281	1.07789
g43093	1.07788
g40036	1.07788
g98940	1.07775
novel.1979	1.07774
g20726	1.07752
g5679	1.07742
g6880	1.07738
novel.1428	1.07734
g66818	1.07734
g74538	1.07702
g37160	1.07701
g50737	1.07701
novel.9023	1.07694
novel.2170	1.07694
g33884	1.07692
g93733	1.0769
g76592	1.07687
g58800	1.0768
g13562	1.07676
g34717	1.07672
g44944	1.07671
novel.1243	1.0767
g86248	1.07627
g54069	1.07601
g37878	1.07579
g91837	1.07577
g64341	1.07572
g68266	1.07566
g27903	1.07552
g64252	1.07533
g18623	1.0753
g14318	1.07527
g32715	1.07527
g78641	1.07516
g58178	1.07512
g70892	1.07495
g29300	1.07468
g91754	1.07464
g66074	1.07457
g4643	1.07449
g81220	1.07447
g75492	1.07438
g13919	1.07438
g97122	1.07436
g31438	1.07434
g62550	1.07428
g36958	1.07424
g8823	1.07413
g79033	1.07409
g23357	1.07393
novel.851	1.07392
g855	1.0738
g28136	1.07372
g83345	1.07362
g38068	1.0736
g87484	1.0736
g88608	1.07357
novel.832	1.07356
g63354	1.07351
g74113	1.0735
g81814	1.07342
g87952	1.07334
novel.7134	1.07314
g44768	1.07311
g50755	1.0731
novel.4437	1.07305
g83794	1.07303
g82847	1.07302
g97074	1.07289
g58201	1.07287
g43221	1.07249
g10011	1.07224
g17227	1.0722
g60130	1.07212
g84203	1.07201
g16884	1.072
g12825	1.07196
novel.1194	1.0718
novel.8783	1.07171
g34243	1.07168
g86140	1.07163
g12204	1.07159
g96365	1.07145
g11644	1.07144
g48038	1.07128
novel.7599	1.0712
g57919	1.07106
g57438	1.07086
g37691	1.07082
g5435	1.07074
g97050	1.07072
g77001	1.07045
g91130	1.0704
g62655	1.07033
g75707	1.0703
g28137	1.07028
g45459	1.07018
g57473	1.0701
g52466	1.06998
g35537	1.06987
g97084	1.0698
g61091	1.06978
g25674	1.06976
g97278	1.06976
g98560	1.06968
g16918	1.0696
g61274	1.06945
g69429	1.06937
g20697	1.06932
g53407	1.06923
g87422	1.06922
novel.2023	1.06921
g62602	1.06901
g93628	1.06901
g81123	1.06887
novel.6372	1.06863
g62113	1.0685
g76281	1.06843
g20520	1.06825
g66947	1.06823
g13299	1.06823
novel.590	1.06803
g80616	1.06795
g8903	1.06787
g73242	1.06772
novel.9743	1.06751
novel.10300	1.06734
g92017	1.06727
g46180	1.06724
g23743	1.06697
g34885	1.06683
g79481	1.06681
g7186	1.06666
g43737	1.06664
g81868	1.06653
g65826	1.06652
g88283	1.06649
g85931	1.06647
g63427	1.06639
g82715	1.06638
g9809	1.06626
novel.3696	1.06624
g47776	1.06616
g17542	1.06612
g46880	1.0661
novel.5526	1.06607
g30388	1.06603
g20106	1.06583
g74025	1.06563
g86838	1.06559
g22094	1.06557
g11291	1.06556
g16848	1.06514
g92694	1.06512
g10776	1.06505
g73493	1.0649
g60246	1.06489
g34513	1.06487
g7654	1.0648
g56174	1.06471
g25700	1.06462
g46783	1.06453
g8221	1.06445
g81510	1.06431
g72232	1.06428
g9531	1.06413
g82722	1.064
g69318	1.06396
g77849	1.06395
g84080	1.06379
g40633	1.06371
g93008	1.06364
g25238	1.06363
g63761	1.06361
g23205	1.06352
g8910	1.06321
g32634	1.06311
g20563	1.06308
g44271	1.06272
g38841	1.06261
novel.1626	1.06239
novel.2034	1.0623
g11058	1.06226
g61658	1.06219
novel.1504	1.06219
novel.2343	1.06212
g65304	1.06207
g53641	1.06202
g29583	1.06198
g71157	1.06181
g77671	1.06144
g24667	1.06141
g84789	1.06128
g12594	1.06127
g96568	1.06124
novel.9330	1.06121
g63383	1.06116
g69547	1.06087
g96235	1.06069
g41804	1.06064
g26501	1.06056
novel.2226	1.06046
g3021	1.06027
g67917	1.06024
g48306	1.06019
g1935	1.06016
g73907	1.06004
g31853	1.05983
g81047	1.05983
g15758	1.05982
g74107	1.05977
g49121	1.05974
g64753	1.05969
g19305	1.05961
g39208	1.05939
g41320	1.05935
g86714	1.05933
g88670	1.0593
g6408	1.05926
g65912	1.0592
g10053	1.05919
g70212	1.05913
g23469	1.05911
g34927	1.05908
g48472	1.05881
g69835	1.05875
g88369	1.05861
g9112	1.05849
g61430	1.05836
g36652	1.05826
g78184	1.05799
g84322	1.05797
g2453	1.05796
[truncated: 815 more rows]
