# Supplementary material for: Differential Reshaping of Skin and Intestinal Microbiota by Stocking Density and Oxygen Availability in Farmed Gilthead Sea Bream (Sparus aurata): A Behavioral and Network-Based Integrative Approach
Source: Microorganisms. 2024 Jul 2;12(7):1360. doi: 10.3390/microorganisms12071360 (PMC11278760; doi:10.3390/microorganisms12071360)
Supplement: Supplementary file 1 [file microorganisms-12-01360-s001.zip › Table S3 Additional file 5.xlsx]

## Sheet: Counts_skin_biomarkers
Table S3A. Normalized count values of skin biomarkers
Samples	T25_25-1	T25_25-2	T25_25-3	T25_25-4	T25_25-6	T25_25-7	T25_25-9	T25_25-10	T25_25-11	T25_25-12	T26_26-1	T26_26-2	T26_26-3	T26_26-4	T26_26-6	T26_26-7	T26_26-8	T26_26-9	T26_26-10	T26_26-11	T27_27-1	T27_27-2	T27_27-3	T27_27-4	T27_27-5	T27_27-7	T27_27-8	T27_27-9	T27_27-10	T27_27-11
Group and taxa	HD	HD	HD	HD	HD	HD	HD	HD	HD	HD	MD	MD	MD	MD	MD	MD	MD	MD	MD	MD	LD	LD	LD	LD	LD	LD	LD	LD	LD	LD
d__Bacteria,p__Proteobacteria,c__Gammaproteobacteria,o__Burkholderiales,f__Oxalobacteraceae,g__Massilia	10073.4	359051	541477	475889	320900	482138	631958	779362	660575	519319	12166.1	6634.59	2719.05	9561.2	0	206.392	22.5544	0	0	0	13173.4	354.242	59.4462	106179	0	0	752.842	10429.3	357.828	17471.7
d__Bacteria,p__Proteobacteria,c__Gammaproteobacteria,o__Alteromonadales,f__Alteromonadaceae,g__Alteromonas	1.23347e+06	895493	717395	769292	928923	756030	618737	462814	555314	740717	1.00816e+06	1.02815e+06	1.08191e+06	775599	489672	970022	1.00049e+06	1.07872e+06	1.04134e+06	1.02263e+06	128137	71253.2	520571	124351	590106	678604	562818	473136	179479	909793
d__Bacteria,p__Firmicutes,c__Bacilli,o__Staphylococcales,f__Staphylococcaceae,g__Staphylococcus	5788.79	2083.27	6860.73	19527.2	1722.83	9905.35	2938.1	2684.21	41077.4	3533.54	96953.3	73234.1	74173.8	27280.3	12921.2	26500.7	175811	2412.86	9001.76	76917	696927	381721	101356	570393	55351.4	129690	196629	32305.5	257712	51545.5
d__Bacteria,p__Proteobacteria,c__Gammaproteobacteria,o__Pseudomonadales,f__Pseudomonadaceae,g__Pseudomonas	7247.39	11249.7	1277.51	4625.73	20356.6	6541.27	4807.8	5180.05	2567.33	6625.38	110906	57154.7	76500.9	435605	750801	258547	65317.5	190150	210041	84336.9	113068	212798	141898	181421	211377	298693	16699.4	244962	48438.7	80678.1
d__Bacteria,p__Proteobacteria,c__Gammaproteobacteria,o__Vibrionales,f__Vibrionaceae,g__Photobacterium	0	0	473.153	132.164	725.402	233.617	0	659.279	2310.6	0	3037.05	42.2585	2694.56	15.4213	3812.19	20.6392	22.5544	0	10.1715	18.88	11860.9	43065.7	25859.1	14567.7	28621.1	3196.89	96671.8	35358	84202.7	67416.2
d__Bacteria,p__Proteobacteria,c__Alphaproteobacteria,o__Rhizobiales,f__Xanthobacteraceae,g__Bradyrhizobium	16819.4	5520.66	5914.42	3931.87	770.74	18549.2	14957.6	22698	11553	3202.27	42179.2	108182	35396.7	25337.2	16192.4	18100.6	31734	2116.54	13009.3	89491.1	310232	564206	483655	276486	387942	163214	399828	477206	703208	146493

## Sheet: Counts_gut_biomarkers
Table S3B. Normalized count values of gut biomarkers
Samples	25_1	25_2	25_4	25_5	25_7	25_8	25_9	25_10	25_11	26_1	26_2	26_4	26_5	26_6	26_7	26_8	26_10	26_11	27_1	27_2	27_4	27_5	27_7	27_8	27_10	27_11	27_12
Group and taxa	HD	HD	HD	HD	HD	HD	HD	HD	HD	MD	MD	MD	MD	MD	MD	MD	MD	MD	LD	LD	LD	LD	LD	LD	LD	LD	LD
d:Bacteria,p:Proteobacteria,c:Alphaproteobacteria,o:Rhodospirillales,f:,g:Reyranella	0	1269.04	181321	33193.1	88.2017	0	54231.1	103.311	50.4095	572809	525008	595538	496915	595538	479104	444798	531866	490064	595211	595538	586223	477415	386708	595538	595436	595489	474623
d:Bacteria,p:Actinobacteria,c:Actinobacteria,o:Actinomycetales,f:Pseudonocardiaceae,g:Prauserella	595538	594269	414217	562345	595450	595538	541307	595435	595488	22728.6	70530.5	0	98623.4	0	116434	150740	63672.4	105474	326.527	0	9314.89	118123	208830	0	102.37	48.5401	120915
