# Supplementary material for: Differential Reshaping of Skin and Intestinal Microbiota by Stocking Density and Oxygen Availability in Farmed Gilthead Sea Bream (Sparus aurata): A Behavioral and Network-Based Integrative Approach
Source: Microorganisms. 2024 Jul 2;12(7):1360. doi: 10.3390/microorganisms12071360 (PMC11278760; doi:10.3390/microorganisms12071360)
Supplement: Supplementary file 1 [file microorganisms-12-01360-s001.zip › Table S4 Additional file 9.xlsx]

## Sheet: enrichment_A_C_D_results
Table S4. List of GO-BP terms resulted from the Shiny GO enrichment analysis.
Enrichment FDR	nGenes	Pathway Genes	Fold Enrichment	Pathway	URL	Genes
2.03301e-08	214	1989	1.57931	Establishment of protein localization	http://amigo.geneontology.org/amigo/term/GO:0045184	ap2b1 cacna2d2 nadk heatr5b rps20 nr1h4 nr1h3 rabep1 gabarapl2 use1 phpt1 usp36 tram2 nedd4 frmpd1 atp6ap1 sri rab7a hsp90aa1 cadps2 hspb11 xpo1 chmp2b apob scamp1 seh1l ipo11 ache ppp1r13b slc8b1 tf ezr jak2 abl1 rhbdd3 hmox1 myh9 rangap1 nfkbia e2f1 chmp4b rp2 mon1b nagpa tsc2 rab11a cemip sfrp1 ubr5 bnip3l ankrd27 cd33 napa sec61b mapk8 sec23ip plekha1 gbf1 rpl19 nup88 gosr1 grpel1 snx25 cd81 …
4.00834e-11	214	1857	1.69157	Intracellular transport	http://amigo.geneontology.org/amigo/term/GO:0046907	ap2b1 spag9 heatr5b rps20 was spast clec16a atp9a usp36 f7 ppp1r12a zc3h11a tram2 nedd4 rab7a dync1i2 map2 hsp90aa1 hspb11 xpo1 chmp2b seh1l ipo11 ergic2 ppp1r13b kif16b ezr jak2 ranbp1 pla2g3 rangap1 srsf5 nfkbia ift52 e2f1 chmp4b f9 eea1 mgrn1 coro1a mon1b nagpa tsc2 rab11a cemip ubr5 leprotl1 bnip3l ankrd27 napa prkag2 sec61b mapk8 sec23ip gbf1 arhgap21 rpl19 nup88 gosr1 slc9a3r1 grpel1 cd81 s…
4.75657e-08	210	1974	1.56156	Cellular macromolecule localization	http://amigo.geneontology.org/amigo/term/GO:0070727	itgal ap2b1 rps20 rabep1 gabarapl2 epha3 usp36 gpc1 slc9a3r2 tram2 nedd4 frmpd1 rab7a map2 epb41l2 hsp90aa1 epb41l3 xpo1 pibf1 ssh1 seh1l ipo11 ppp1r13b ezr jak2 misp septin3 hmox1 rangap1 nfkbia mapre1 e2f1 chmp4b mon1b nagpa tsc2 rab11a cemip ubr5 leprotl1 bnip3l napa sec61b mapk8 sec23ip gbf1 rpl19 septin4 nup88 ppp1r9b slc9a3r1 grpel1 zbtb16 cd81 stx2 rps12 bysl vegfa golph3 sec24a dnajc27 au…
6.01874e-08	208	1960	1.55774	Cellular protein localization	http://amigo.geneontology.org/amigo/term/GO:0034613	itgal ap2b1 rps20 rabep1 gabarapl2 epha3 usp36 gpc1 slc9a3r2 tram2 nedd4 frmpd1 rab7a map2 epb41l2 hsp90aa1 epb41l3 xpo1 pibf1 ssh1 seh1l ipo11 ppp1r13b ezr jak2 misp septin3 hmox1 rangap1 nfkbia mapre1 e2f1 chmp4b mon1b nagpa tsc2 rab11a cemip ubr5 leprotl1 bnip3l napa sec61b mapk8 sec23ip gbf1 rpl19 septin4 nup88 ppp1r9b slc9a3r1 grpel1 zbtb16 cd81 stx2 rps12 bysl vegfa golph3 sec24a dnajc27 au…
1.35758e-07	198	1867	1.55671	Protein transport	http://amigo.geneontology.org/amigo/term/GO:0015031	ap2b1 cacna2d2 nadk heatr5b rps20 nr1h4 nr1h3 rabep1 gabarapl2 use1 phpt1 usp36 tram2 nedd4 atp6ap1 sri rab7a hsp90aa1 cadps2 hspb11 xpo1 chmp2b apob scamp1 seh1l ipo11 ache ppp1r13b slc8b1 tf ezr jak2 rhbdd3 myh9 rangap1 nfkbia e2f1 chmp4b rp2 mon1b nagpa tsc2 rab11a cemip sfrp1 ubr5 bnip3l ankrd27 cd33 napa sec61b mapk8 sec23ip gbf1 rpl19 nup88 gosr1 grpel1 snx25 cd81 stx2 rps12 arrdc3 golph3 s…
1.64682e-05	195	1970	1.45297	Positive regulation of macromolecule biosynthetic process	http://amigo.geneontology.org/amigo/term/GO:0010557	ercc1 nr1h4 rnf14 was rnf10 hsf2 nr1h3 arid1b ppp1r12a znf112 hipk2 kars1 cbfb rora tcf3 actn1 nfatc3 mydgf pld1 actl6b hsp90aa1 psmc5 itga6 tf cebpe sirt1 jak2 abl1 sec14l2 ddx17 eif3d zbed4 nfkbia prpf6 gmeb2 cdk5rap1 e2f1 kat8 sfrp1 fcer2 med26 ell hamp mtpn tfec creb3 gata3 bmpr1a hlf foxn1 zbtb16 cd81 csrnp2 camkk2 mak il17f tfeb srf vegfa abhd14b ncl tfcp2l1 cct4 cacybp prdm2 nr5a2 prox1 ar…
5.80192e-06	193	1910	1.48324	Regulation of transport	http://amigo.geneontology.org/amigo/term/GO:0051049	ap2b1 cacna2d2 nadk cry1 nr1h4 abcc2 nr1h3 epha3 phpt1 atp9a usp36 ppp1r12a nedd4 atp2b1 trpm5 atp6ap1 sri pld1 rab7a map2 cadps2 atp8b1 xpo1 abcb1 ache gnao1 ppp1r13b slc8b1 tf ezr comt sirt1 jak2 abl1 kcnk6 pla2g3 rhbdd3 hmox1 rangap1 kcnk10 nfkbia e2f1 coro1a tsc2 eef2k rab11a cemip homer2 sfrp1 jph1 ubr5 bnip3l ankrd27 cd33 hamp prkag2 creb3 cxcl12 mapk8 dkk1 ppif fbxl20 septin4 slc9a3r1 cd81…
0.000349558	187	1982	1.38492	Locomotion	http://amigo.geneontology.org/amigo/term/GO:0040011	itgal spag9 nisch was dpep1 flt4 epha3 phpt1 f7 lamc2 nckap1 elmo2 gpc1 limch1 pkn2 slk stk10 ppp2r3a ntn4 pld1 usp33 tns1 ssh1 apob cpne3 atrn slc8b1 pxn glg1 itga6 tf apoh ezr epb41l4b sirt1 jak2 abl1 misp pla2g3 hmox1 myh9 lgmn mapre1 coro1a tsc2 rab11a cemip sfrp1 cadm4 cdk6 ogdh creb3 gata3 cxcl12 bmpr1a gbf1 septin4 ppp1r9b rnd2 slc9a3r1 foxn1 cd81 sash1 ccr6 srf vegfa thbs4 arrdc3 golph3 c…
4.64358e-07	186	1757	1.55392	Neurogenesis	http://amigo.geneontology.org/amigo/term/GO:0022008	spag9 ncdn spast rnf10 slc4a7 epha3 map4 lamc2 nckap1 gpc1 hipk2 btbd1 kdm4a ngef rora nedd4 gba2 tcf3 ppp2r3a ntn4 actl6b usp33 map2 hsp90aa1 atp8b1 epb41l3 srrt gnao1 itga6 ezr jak2 abl1 ranbp1 pla2g3 prmt5 dicer1 cdk5rap1 e2f1 eef2k rab11a sfrp1 esrp1 ndrg1 ankrd27 napa cdk6 mtpn ogdh rheb kdm4c gata3 cxcl12 cdh23 bmpr1a dkk1 aspa ppp1r9b rnd2 slc9a3r1 ddx6 fig4 srf vegfa bche eif2b4 ccdc88a s…
7.24918e-05	185	1895	1.43301	Positive regulation of RNA metabolic process	http://amigo.geneontology.org/amigo/term/GO:0051254	ercc1 nr1h4 rnf14 was rnf10 hsf2 nr1h3 arid1b ppp1r12a znf112 hipk2 kars1 cbfb rora tcf3 actn1 nfatc3 mydgf actl6b cnot4 psmc5 itga6 tf cebpe sirt1 abl1 sec14l2 ddx17 zbed4 srsf5 nfkbia prpf6 gmeb2 e2f1 kat8 sfrp1 med26 ell hamp tfec creb3 gata3 bmpr1a hlf foxn1 zbtb16 ddx6 cd81 csrnp2 camkk2 mak il17f tfeb srf vegfa abhd14b ncl tfcp2l1 prdm2 nr5a2 prox1 arid1a creb1 heatr1 rhoq atad2b epc1 elf1 …
0.000151271	183	1896	1.41677	Regulation of intracellular signal transduction	http://amigo.geneontology.org/amigo/term/GO:1902531	cyth3 spag9 cry1 rps20 nr1h4 marco vrk2 flt4 clec16a arhgap6 f7 hipk2 tmem161a ngef rora nedd4 atp6ap1 mydgf arhgap15 itch hsp90aa1 magi3 cyld seh1l tpx2 ppp1r13b gmip map3k20 ezr sirt1 jak2 abl1 gadd45b klhl22 hmox1 prmt5 nfkbia sla2 tti1 mgrn1 usp10 tsc2 homer2 nbn sfrp1 ppp1r13l sipa1l3 cadm4 rheb prkag2 creb3 gata3 cxcl12 plekha1 gbf1 arhgap21 dkk1 ppif septin4 lrrc59 prkar1a slc9a3r1 hipk3 n…
0.000728305	179	1911	1.37493	Homeostatic process	http://amigo.geneontology.org/amigo/term/GO:0042592	mcub nadk cry1 nr1h4 ncdn abcc2 nr1h3 slc4a7 cp phpt1 hipk2 slc9a7 elovl1 pdk3 rora atp2b1 atp6ap1 slc12a1 sri rab7a slc4a4 chmp2b apob acox3 ache slc8b1 dld tf comt sirt1 jak2 abl1 hmox1 chmp4b coro1a rab11a cemip homer2 jph1 ppp1r13l hamp cdk6 rheb gata3 cxcl12 cdh23 prkar1a slc9a3r1 foxn1 gnb3 mak ccr6 srf vegfa c7 arrdc3 alms1 nr5a2 mfap2 apoa1 tnfaip3 tjp2 slc10a7 pik3ca ormdl2 stau1 bmp4 id…
1.4444e-05	179	1769	1.48529	Response to endogenous stimulus	http://amigo.geneontology.org/amigo/term/GO:0009719	tfpi cry1 nr1h4 rnf14 abcc2 nr1h3 arid1b f7 gpc1 hipk2 glp2r cbfb nedd4 atp2b1 atp6ap1 ssh1 apob gnao1 pxn kif16b ltbp4 glg1 ezr comt cdc6 sirt1 jak2 abl1 klhl22 ddx17 hmox1 rangap1 prmt5 lgmn srsf5 e2f1 coro1a tsc2 eef2k sfrp1 esrp1 ubr5 kdm4c gata3 cxcl12 bmpr1a ppp1r9b prkar1a slc9a3r1 snx25 ufsp2 cd81 timeless il17f srf golph3 bche scap ncl eif2b4 cacybp srsf4 nr5a2 rbbp5 arid1a apoa1 creb1 r…
1.23697e-07	178	1624	1.60887	Generation of neurons	http://amigo.geneontology.org/amigo/term/GO:0048699	spag9 ncdn spast rnf10 slc4a7 epha3 map4 lamc2 nckap1 gpc1 hipk2 kdm4a ngef rora nedd4 gba2 tcf3 ppp2r3a ntn4 actl6b usp33 map2 hsp90aa1 atp8b1 epb41l3 srrt gnao1 itga6 ezr jak2 abl1 ranbp1 pla2g3 prmt5 dicer1 cdk5rap1 e2f1 eef2k rab11a sfrp1 esrp1 ankrd27 napa cdk6 mtpn ogdh rheb kdm4c gata3 cxcl12 cdh23 bmpr1a dkk1 aspa ppp1r9b rnd2 slc9a3r1 ddx6 fig4 srf vegfa bche ccdc88a strn trak2 prox1 apo…
0.000197399	177	1832	1.41819	Response to oxygen-containing compound	http://amigo.geneontology.org/amigo/term/GO:1901700	tfpi nadk cry1 ercc1 nr1h4 dpep1 abcc2 nr1h3 epha3 arid1b phpt1 f7 tmem161a glp2r pdk3 otud5 ip6k2 rora atp2b1 atp6ap1 xrcc1 sri ssh1 apob ache gnao1 pxn cebpe ezr comt cdc6 sirt1 jak2 abl1 mtap ranbp1 klhl22 ggt5 hmox1 rangap1 prmt5 lgmn srsf5 nfkbia e2f1 dhodh tsc2 eef2k homer2 sfrp1 hamp gata3 cxcl12 mapk8 plekha1 ppif ppp1r9b prkar1a slc9a3r1 panx1 camkk2 timeless sash1 srf golph3 bche scap e…
0.00954703	176	1997	1.29366	Cell cycle	http://amigo.geneontology.org/amigo/term/GO:0007049	cry1 ercc1 spast psma4 map4 ppp1r12a hipk2 pkn2 rassf1 mnt tcf3 stk10 tube1 tipin usp33 dync1i2 epb41l2 cnot4 hsp90aa1 xpo1 pibf1 cyld chmp2b seh1l abcb1 psmc5 tpx2 ppp1r13b map3k20 ezr clspn cdc6 sirt1 abl1 misp gadd45b ranbp1 klhl22 susd2 septin3 ttll12 myh9 rangap1 prmt5 psma3 lgmn srsf5 mapre1 cdk5rap1 e2f1 chmp4b stag2 tsc2 rbl2 rab11a nbn sfrp1 cdk6 urgcp creb3 gata3 gbf1 septin4 tubd1 nup8…
0.000233506	175	1816	1.41452	Positive regulation of molecular function	http://amigo.geneontology.org/amigo/term/GO:0044093	nr1h3 rabep1 gabarapl2 flt4 epha3 arhgap6 ppp1r12a hipk2 zc3h15 ngef dnaja2 tcf3 xrcc1 rasal2 arhgap15 usp33 hsp90aa1 pibf1 abcb1 gnao1 tpx2 gmip itga6 apoh clspn cdc6 sirt1 jak2 abl1 ranbp1 eif3d rangap1 lgmn eif5 nfkbia eef1a2 mapre1 cdk5rap1 rp2 tsc2 mefv cemip nbn sfrp1 fcer2 ankrd27 cd33 napa sipa1l3 mtpn adap1 prkag2 gata3 mapk8 arhgap21 dkk1 prkar1a cd81 ric8b sash1 slc22a2 srf vegfa arrdc…
2.79117e-05	173	1716	1.47984	Positive regulation of transcription, DNA-templated	http://amigo.geneontology.org/amigo/term/GO:0045893	ercc1 nr1h4 rnf14 was rnf10 hsf2 nr1h3 arid1b ppp1r12a znf112 hipk2 kars1 cbfb rora tcf3 actn1 nfatc3 mydgf actl6b psmc5 itga6 tf cebpe sirt1 abl1 sec14l2 ddx17 zbed4 nfkbia prpf6 gmeb2 e2f1 kat8 sfrp1 med26 ell hamp tfec creb3 gata3 bmpr1a hlf foxn1 zbtb16 cd81 csrnp2 camkk2 mak il17f tfeb srf vegfa abhd14b ncl tfcp2l1 prdm2 nr5a2 prox1 arid1a creb1 heatr1 rhoq atad2b epc1 elf1 trim25 cd80 exosc…
2.79117e-05	173	1717	1.47898	Positive regulation of RNA biosynthetic process	http://amigo.geneontology.org/amigo/term/GO:1902680	ercc1 nr1h4 rnf14 was rnf10 hsf2 nr1h3 arid1b ppp1r12a znf112 hipk2 kars1 cbfb rora tcf3 actn1 nfatc3 mydgf actl6b psmc5 itga6 tf cebpe sirt1 abl1 sec14l2 ddx17 zbed4 nfkbia prpf6 gmeb2 e2f1 kat8 sfrp1 med26 ell hamp tfec creb3 gata3 bmpr1a hlf foxn1 zbtb16 cd81 csrnp2 camkk2 mak il17f tfeb srf vegfa abhd14b ncl tfcp2l1 prdm2 nr5a2 prox1 arid1a creb1 heatr1 rhoq atad2b epc1 elf1 trim25 cd80 exosc…
2.79117e-05	173	1716	1.47984	Positive regulation of nucleic acid-templated transcription	http://amigo.geneontology.org/amigo/term/GO:1903508	ercc1 nr1h4 rnf14 was rnf10 hsf2 nr1h3 arid1b ppp1r12a znf112 hipk2 kars1 cbfb rora tcf3 actn1 nfatc3 mydgf actl6b psmc5 itga6 tf cebpe sirt1 abl1 sec14l2 ddx17 zbed4 nfkbia prpf6 gmeb2 e2f1 kat8 sfrp1 med26 ell hamp tfec creb3 gata3 bmpr1a hlf foxn1 zbtb16 cd81 csrnp2 camkk2 mak il17f tfeb srf vegfa abhd14b ncl tfcp2l1 prdm2 nr5a2 prox1 arid1a creb1 heatr1 rhoq atad2b epc1 elf1 trim25 cd80 exosc…
0.000976656	172	1835	1.37588	Positive regulation of cell communication	http://amigo.geneontology.org/amigo/term/GO:0010647	nadk spag9 rps20 marco nr1h3 flt4 clec16a psma4 phpt1 f7 hipk2 nedd4 atp6ap1 epn2 ppp2r3a mydgf sri hsp90aa1 pibf1 cyld ssh1 seh1l psmc5 map3k20 sirt1 jak2 abl1 gadd45b klhl22 pla2g3 hmox1 prmt5 psma3 lgmn gskip sfrp1 ubr5 rheb gata3 bmpr1a dkk1 septin4 tubd1 lrrc59 slc9a3r1 tmem33 cd81 sash1 vegfa golph3 dnajc27 ccdc88a usp34 strn nenf prox1 apoa1 creb1 tnfaip3 tardbp trim25 tshz3 cd80 pik3ca pf…
0.000223372	172	1776	1.42158	Cell motility	http://amigo.geneontology.org/amigo/term/GO:0048870	itgal spag9 nisch was dpep1 flt4 epha3 phpt1 f7 lamc2 nckap1 elmo2 gpc1 limch1 pkn2 slk stk10 ppp2r3a ntn4 pld1 usp33 tns1 ssh1 apob cpne3 atrn slc8b1 pxn glg1 itga6 tf apoh epb41l4b sirt1 jak2 abl1 misp pla2g3 hmox1 myh9 lgmn mapre1 coro1a rab11a cemip sfrp1 cadm4 cdk6 ogdh creb3 gata3 cxcl12 bmpr1a gbf1 septin4 ppp1r9b rnd2 slc9a3r1 foxn1 cd81 sash1 ccr6 srf vegfa thbs4 golph3 ccdc88a prox1 apo…
0.000223372	172	1776	1.42158	Localization of cell	http://amigo.geneontology.org/amigo/term/GO:0051674	itgal spag9 nisch was dpep1 flt4 epha3 phpt1 f7 lamc2 nckap1 elmo2 gpc1 limch1 pkn2 slk stk10 ppp2r3a ntn4 pld1 usp33 tns1 ssh1 apob cpne3 atrn slc8b1 pxn glg1 itga6 tf apoh epb41l4b sirt1 jak2 abl1 misp pla2g3 hmox1 myh9 lgmn mapre1 coro1a rab11a cemip sfrp1 cadm4 cdk6 ogdh creb3 gata3 cxcl12 bmpr1a gbf1 septin4 ppp1r9b rnd2 slc9a3r1 foxn1 cd81 sash1 ccr6 srf vegfa thbs4 golph3 ccdc88a prox1 apo…
0.00161347	171	1842	1.36268	Positive regulation of signaling	http://amigo.geneontology.org/amigo/term/GO:0023056	nadk spag9 rps20 marco nr1h3 flt4 clec16a psma4 phpt1 f7 hipk2 nedd4 atp6ap1 epn2 ppp2r3a mydgf sri hsp90aa1 pibf1 cyld ssh1 seh1l psmc5 map3k20 sirt1 jak2 abl1 gadd45b klhl22 pla2g3 hmox1 prmt5 psma3 lgmn gskip sfrp1 ubr5 rheb gata3 bmpr1a dkk1 septin4 tubd1 lrrc59 slc9a3r1 tmem33 cd81 sash1 vegfa golph3 dnajc27 ccdc88a usp34 strn nenf prox1 apoa1 creb1 tnfaip3 tardbp trim25 tshz3 cd80 pik3ca pf…
0.000223372	169	1738	1.42733	Regulation of cell differentiation	http://amigo.geneontology.org/amigo/term/GO:0045595	spag9 phldb1 rnf10 nr1h3 psma4 epha3 gpc1 kdm4a cbfb rora atp6ap1 tcf3 nfatc3 map2 itch keap1 cnot4 apob srrt psmc5 lag3 ltbp4 glg1 sirt1 jak2 abl1 pla2g3 ddx17 prmt5 psma3 dicer1 nfkbia cdk5rap1 e2f1 olfm4 eef2k rab11a sfrp1 esrp1 clptm1 ppp1r13l ankrd27 hamp cdk6 rheb kdm4c gata3 cxcl12 bmpr1a dkk1 aspa rnd2 foxn1 nkx3-2 zbtb16 ddx6 gnb3 srf vegfa ppp2ca plekhb2 trak2 rbbp5 prox1 apoa1 creb1 cd…
4.51062e-07	169	1553	1.59736	Cytoskeleton organization	http://amigo.geneontology.org/amigo/term/GO:0007010	nisch was phldb1 spast epha3 arhgap6 map4 phpt1 ppp1r12a nckap1 elmo2 limch1 slk rassf1 mast4 gba2 tesk2 actn1 tube1 actl6b usp33 dync1i2 map2 epb41l2 pkp1 epb41l3 xpo1 pibf1 cyld chmp2b ssh1 seh1l tpx2 pxn map3k20 tf ezr epb41l4b sirt1 jak2 abl1 misp ranbp1 pla2g3 myh9 rangap1 mapre1 chmp4b stag2 coro1a rab11a sfrp1 sipa1l3 mtpn cxcl12 tubd1 ppp1r9b rnd2 prkar1a slc9a3r1 arfgef3 srf ccdc88a pard…
0.0305598	167	1961	1.25005	Organonitrogen compound biosynthetic process	http://amigo.geneontology.org/amigo/term/GO:1901566	aldh3b1 nadk rps20 mrps10 gatb gpc1 kars1 zc3h15 elovl1 pdk3 eif4g3 pld1 itm2a cnot4 apob ache mrps33 aars1 dld dhps mtap ggt5 eif3d galnt16 eif5 eef1a2 cdk5rap1 dhodh nagpa eef2k cemip mtpn prkag2 gata3 rpl19 drg2 mrpl27 ddx6 accs mrpl51 rps12 golph3 ncl eif2b4 trak2 akr1a1 apoa1 rpn2 slc10a7 mtrf1 tardbp khdrbs1 chst3 ormdl2 exosc9 pigt mocs1 slc35b3 cnot1 sdf2l1 mgat3 dctd ilf3 cdo1 qrsl1 rpl2…
0.028061	166	1940	1.25601	Negative regulation of response to stimulus	http://amigo.geneontology.org/amigo/term/GO:0048585	tfpi cry1 ercc1 nr1h4 dpep1 nr1h3 psma4 polq phpt1 f7 gpc1 hipk2 tmem161a glp2r rora nedd4 mnt epn2 xrcc1 ppp2r3a rab7a itch pibf1 cyld psmc5 glg1 itga6 apoh ezr sirt1 abl1 ggt5 hmox1 ttll12 myh9 psma3 lgmn nfkbia sla2 mgrn1 usp10 tsc2 mefv homer2 sfrp1 ubr5 hamp cadm4 cdk6 phf14 creb3 gata3 cxcl12 plekha1 bmpr1a dkk1 ppif prkar1a slc9a3r1 snx25 hipk3 arrdc3 ppp2ca nenf apoa1 creb1 tnfaip3 sfrp5 …
0.0106768	164	1847	1.30336	Regulation of cell death	http://amigo.geneontology.org/amigo/term/GO:0010941	ap2b1 nr1h4 dpep1 flt4 usp36 hipk2 tmem161a slk kdm4a ngef inpp5a ip6k2 mnt actn1 mydgf rab7a ung itch hsp90aa1 palb2 cyld ssh1 psmc5 ppp1r13b aars1 itga6 map3k20 apoh sirt1 jak2 abl1 gadd45b pla2g3 hmox1 lgmn nfkbia eef1a2 e2f1 chmp4b coro1a dhodh eef2k sfrp1 ndrg1 bnip3l fcer2 creb3 gata3 cxcl12 mapk8 dkk1 ppif septin4 slc9a3r1 nkx3-2 zbtb16 hipk3 vegfa golph3 ift57 lancl1 cacybp nenf creb1 tnf…
0.000322139	164	1690	1.42444	Cell projection organization	http://amigo.geneontology.org/amigo/term/GO:0030030	spag9 was ncdn spast epha3 map4 lamc2 nckap1 gpc1 pkn2 ngef nedd4 ntn4 pld1 actl6b usp33 dync1i2 map2 hsp90aa1 hspb11 atp8b1 epb41l3 pibf1 cyld gnao1 itga6 ezr jak2 abl1 ranbp1 pla2g3 myh9 lgmn dicer1 ift52 mapre1 rp2 coro1a eef2k rab11a sfrp1 ankrd27 gata3 cxcl12 plekha1 cdh23 gbf1 tubd1 ppp1r9b rnd2 slc9a3r1 mak fig4 srf vegfa golph3 ift57 ccdc88a strn trak2 alms1 apoa1 creb1 rhoq cep89 pik3ca …
0.0317463	161	1885	1.25372	Cell-cell signaling	http://amigo.geneontology.org/amigo/term/GO:0007267	ap2b1 cacna2d2 nadk cry1 nisch nr1h4 ncdn psma4 phpt1 cbfb ppp2r3a sri amph cadps2 cyld ssh1 ache psmc5 gnao1 slc8b1 ltbp4 lrrfip2 jak2 abl1 pla2g3 psma3 lgmn gskip tsc2 rab11a sfrp1 ubr5 cd33 napa siglec6 tspan12 gata3 cxcl12 dkk1 fbxl20 ppp1r9b prkar1a slc9a3r1 panx1 camkk2 stx2 srf ppp2ca bche ccdc88a usp34 strn creb1 tnfaip3 pcdh17 sfrp5 tardbp cep89 tshz3 sv2c pfkfb2 stau1 iqsec2 bmp4 c3 nr1…
0.000549143	159	1649	1.41535	Plasma membrane bounded cell projection organization	http://amigo.geneontology.org/amigo/term/GO:0120036	spag9 was ncdn spast epha3 map4 lamc2 nckap1 gpc1 ngef nedd4 ntn4 pld1 actl6b usp33 dync1i2 map2 hsp90aa1 hspb11 atp8b1 epb41l3 pibf1 cyld gnao1 itga6 ezr jak2 abl1 ranbp1 pla2g3 myh9 lgmn dicer1 ift52 mapre1 rp2 coro1a eef2k rab11a sfrp1 ankrd27 gata3 cxcl12 plekha1 cdh23 gbf1 ppp1r9b rnd2 slc9a3r1 mak fig4 srf vegfa golph3 ift57 ccdc88a strn trak2 alms1 apoa1 creb1 rhoq cep89 pik3ca rab17 rap2a…
0.000427828	155	1590	1.43094	Cell migration	http://amigo.geneontology.org/amigo/term/GO:0016477	itgal spag9 nisch dpep1 flt4 epha3 f7 lamc2 nckap1 elmo2 gpc1 limch1 pkn2 slk stk10 ppp2r3a ntn4 usp33 tns1 ssh1 apob cpne3 atrn slc8b1 pxn glg1 itga6 apoh epb41l4b sirt1 jak2 abl1 misp hmox1 myh9 lgmn mapre1 coro1a rab11a cemip sfrp1 ogdh creb3 gata3 cxcl12 bmpr1a gbf1 ppp1r9b rnd2 slc9a3r1 foxn1 cd81 sash1 ccr6 srf vegfa thbs4 golph3 ccdc88a prox1 apoa1 tnfaip3 rhoq cd274 pik3ca rap2a bmp4 id1 …
0.0025056	154	1646	1.37334	Biological adhesion	http://amigo.geneontology.org/amigo/term/GO:0022610	itgal cyth3 vezt epha3 arhgap6 lamc2 ppp1r12a elmo2 limch1 pkn2 slk cbfb tesk2 actn1 stk10 ntn4 itch pkp1 ache atrn siglec1 pxn lag3 itga6 ezr epb41l4b jak2 abl1 myh9 olfm4 coro1a cd276 sfrp1 clec4m cd33 siglec6 cadm4 cdk6 gata3 cxcl12 cdh23 prkar1a zbtb16 cd81 srf vegfa thbs4 golph3 ppp2ca pard3b nid1 apoa1 pcdh17 tjp2 cd274 cd80 pik3ca bmp4 id1 kdr mkln1 afdn col5a1 gata5 themis2 ccl25 nphp4 lo…
0.00215143	154	1639	1.37921	Cell adhesion	http://amigo.geneontology.org/amigo/term/GO:0007155	itgal cyth3 vezt epha3 arhgap6 lamc2 ppp1r12a elmo2 limch1 pkn2 slk cbfb tesk2 actn1 stk10 ntn4 itch pkp1 ache atrn siglec1 pxn lag3 itga6 ezr epb41l4b jak2 abl1 myh9 olfm4 coro1a cd276 sfrp1 clec4m cd33 siglec6 cadm4 cdk6 gata3 cxcl12 cdh23 prkar1a zbtb16 cd81 srf vegfa thbs4 golph3 ppp2ca pard3b nid1 apoa1 pcdh17 tjp2 cd274 cd80 pik3ca bmp4 id1 kdr mkln1 afdn col5a1 gata5 themis2 ccl25 nphp4 lo…
0.0106192	152	1691	1.31943	Regulation of response to stress	http://amigo.geneontology.org/amigo/term/GO:0080134	tfpi cry1 ercc1 nr1h4 was dpep1 nr1h3 flt4 psma4 polq f7 hipk2 tmem161a glp2r kars1 rora xrcc1 rab7a itch hsp90aa1 magi3 cyld seh1l abcb1 psmc5 lag3 map3k20 apoh ezr sirt1 jak2 abl1 gadd45b ggt5 pla2g3 rhbdd3 ttll12 myh9 psma3 nfkbia mefv sfrp1 ubr5 hamp cadm4 cdk6 creb3 gata3 cxcl12 bmpr1a nup88 prkar1a tmem33 hipk3 cd81 timeless sash1 vegfa lancl1 apoa1 creb1 tnfaip3 optn srsf6 rap2a c3 nr1d1 b…
0.0129097	150	1678	1.31216	Protein phosphorylation	http://amigo.geneontology.org/amigo/term/GO:0006468	spag9 cry1 map4k5 marco vrk2 flt4 epha3 limch1 hipk2 pkn2 slk pdk3 mast4 tesk2 stk10 mydgf hsp90aa1 pibf1 cpne3 tpx2 map3k20 clspn cdc6 sirt1 jak2 abl1 gadd45b gskip cdk5rap1 tsc2 eef2k cemip nbn sfrp1 cadm4 cdk6 prkag2 mapk8 bmpr1a dkk1 ppp1r9b prkar1a slc9a3r1 snx25 hipk3 cd81 camkk2 mak sash1 vegfa thbs4 ppp2ca ccdc88a cnppd1 oprd1 tnni3k prox1 apoa1 creb1 tnfaip3 ccnd2 tardbp cd80 pik3ca cdk2…
0.00741039	150	1644	1.3393	Positive regulation of signal transduction	http://amigo.geneontology.org/amigo/term/GO:0009967	spag9 rps20 marco nr1h3 flt4 clec16a psma4 f7 hipk2 nedd4 atp6ap1 epn2 ppp2r3a mydgf hsp90aa1 pibf1 cyld ssh1 seh1l psmc5 map3k20 sirt1 jak2 abl1 gadd45b klhl22 hmox1 prmt5 psma3 gskip sfrp1 ubr5 rheb gata3 bmpr1a dkk1 septin4 tubd1 lrrc59 slc9a3r1 tmem33 cd81 sash1 vegfa golph3 dnajc27 ccdc88a usp34 strn nenf prox1 apoa1 tnfaip3 trim25 cd80 pik3ca bmp4 c3 xrcc3 pcid2 klf2 kdr gata5 map3k10 ccl25…
9.0806e-05	150	1473	1.49477	Neuron differentiation	http://amigo.geneontology.org/amigo/term/GO:0030182	spag9 ncdn spast slc4a7 epha3 map4 lamc2 nckap1 gpc1 hipk2 kdm4a ngef rora nedd4 gba2 tcf3 ppp2r3a ntn4 actl6b usp33 map2 hsp90aa1 atp8b1 epb41l3 gnao1 itga6 ezr jak2 abl1 ranbp1 pla2g3 dicer1 cdk5rap1 eef2k rab11a sfrp1 esrp1 ankrd27 napa mtpn ogdh kdm4c gata3 cxcl12 cdh23 dkk1 ppp1r9b rnd2 slc9a3r1 ddx6 fig4 srf vegfa ccdc88a strn trak2 prox1 apoa1 creb1 pik3ca pigt rab17 rap2a bmp4 c3 id1 bcl1…
0.0169027	149	1684	1.29877	Regulation of programmed cell death	http://amigo.geneontology.org/amigo/term/GO:0043067	nr1h4 dpep1 flt4 usp36 hipk2 tmem161a slk ngef ip6k2 mnt actn1 mydgf rab7a ung itch hsp90aa1 palb2 cyld psmc5 ppp1r13b aars1 itga6 map3k20 apoh sirt1 jak2 abl1 gadd45b pla2g3 hmox1 lgmn nfkbia eef1a2 e2f1 coro1a dhodh eef2k sfrp1 ndrg1 bnip3l fcer2 creb3 gata3 cxcl12 mapk8 dkk1 ppif septin4 slc9a3r1 nkx3-2 zbtb16 hipk3 vegfa golph3 ift57 lancl1 creb1 tnfaip3 ccnd2 ptpa cd274 tcp1 tardbp pik3ca sr…
0.00807535	149	1636	1.33687	Secretion	http://amigo.geneontology.org/amigo/term/GO:0046903	itgal aldh3b1 cacna2d2 nadk cry1 nisch nr1h4 dnase1l1 abcc2 nr1h3 use1 phpt1 atp9a atp6ap1 actn1 stk10 sri pld1 rab7a tpd52 hsp90aa1 pkp1 cadps2 ppie aplp2 txlna scamp1 cpne3 ache slc8b1 ltbp4 tf apoh ezr comt jak2 pla2g3 cyb5r3 rhbdd3 hmox1 myh9 olfm4 coro1a dhodh nagpa rab11a atp8b4 sfrp1 cd33 napa gata3 cxcl12 fbxl20 septin4 slc9a3r1 stx2 slc22a2 vegfa golph3 qsox1 apoa1 creb1 ypel5 tardbp rab…
0.00330821	149	1595	1.37124	Regulation of phosphate metabolic process	http://amigo.geneontology.org/amigo/term/GO:0019220	spag9 nr1h4 marco flt4 epha3 ppp1r12a limch1 hipk2 pdk3 ppp2r3a mydgf slc4a4 hsp90aa1 pibf1 seh1l tpx2 itga6 tf clspn cdc6 sirt1 jak2 abl1 gadd45b gskip sla2 eef1a2 cdk5rap1 tsc2 eef2k rbl2 cemip nbn sfrp1 cd33 ell cadm4 prkag2 bmpr1a dkk1 nup88 ppp1r9b prkar1a slc9a3r1 snx25 hipk3 cd81 csrnp2 camkk2 gnb3 sash1 arfgef3 vegfa thbs4 ppp2ca ccdc88a cnppd1 oprd1 prox1 apoa1 tnfaip3 ccnd2 ptpa tardbp …
0.00330821	149	1595	1.37124	Regulation of phosphorus metabolic process	http://amigo.geneontology.org/amigo/term/GO:0051174	spag9 nr1h4 marco flt4 epha3 ppp1r12a limch1 hipk2 pdk3 ppp2r3a mydgf slc4a4 hsp90aa1 pibf1 seh1l tpx2 itga6 tf clspn cdc6 sirt1 jak2 abl1 gadd45b gskip sla2 eef1a2 cdk5rap1 tsc2 eef2k rbl2 cemip nbn sfrp1 cd33 ell cadm4 prkag2 bmpr1a dkk1 nup88 ppp1r9b prkar1a slc9a3r1 snx25 hipk3 cd81 csrnp2 camkk2 gnb3 sash1 arfgef3 vegfa thbs4 ppp2ca ccdc88a cnppd1 oprd1 prox1 apoa1 tnfaip3 ccnd2 ptpa tardbp …
0.00125121	149	1555	1.40651	Lipid metabolic process	http://amigo.geneontology.org/amigo/term/GO:0006629	mtmr7 aldh3b1 nr1h4 dpep1 nr1h3 gpc1 elovl1 pdk3 inpp5a ip6k2 rora gba2 osbpl3 pld1 rab7a atp8b1 pibf1 apob cpne3 ddhd2 itpkc acox3 ache pgs1 pitpnm2 dld apoh comt sirt1 ggt5 sec14l2 pla2g3 cyb5r3 lgmn sla2 eef1a2 cds2 prkag2 plekha1 cd81 gnb3 fig4 btn2a1 ppp2ca scap aadac hdlbp plekha3 nr5a2 prox1 osbpl9 apoa1 creb1 scpep1 pik3ca ormdl2 pigt c3 gpcpd1 nr1d1 bcl11b stard3 abhd12b pparg per2 pemt …
0.0138732	148	1658	1.31028	Cell activation	http://amigo.geneontology.org/amigo/term/GO:0001775	itgal aldh3b1 ercc1 dnase1l1 was nr1h3 btn3a1 kars1 cbfb rora tcf3 stk10 pld1 rab7a ung tpd52 itm2a itch hsp90aa1 pkp1 pibf1 ppie txlna scamp1 cpne3 lag3 jak2 abl1 pla2g3 cyb5r3 rhbdd3 hmox1 myh9 prmt5 sla2 olfm4 coro1a cd276 atp8b4 nbn sfrp1 ndrg1 clptm1 cd33 hamp gata3 gbf1 prkar1a foxn1 zbtb16 cd81 ccr6 srf msh6 qsox1 gon4l tnfaip3 ypel5 cd274 cd80 pik3ca bmp4 c3 pcid2 nr1d1 bcl11b ptprb igll1…
0.00088206	146	1505	1.42398	Cellular response to endogenous stimulus	http://amigo.geneontology.org/amigo/term/GO:0071495	tfpi cry1 nr1h4 rnf14 abcc2 arid1b gpc1 hipk2 glp2r cbfb nedd4 atp2b1 atp6ap1 ssh1 apob gnao1 pxn kif16b ltbp4 glg1 ezr cdc6 sirt1 jak2 abl1 klhl22 ddx17 rangap1 prmt5 lgmn srsf5 e2f1 coro1a tsc2 eef2k sfrp1 esrp1 ubr5 kdm4c gata3 bmpr1a ppp1r9b prkar1a slc9a3r1 snx25 ufsp2 timeless il17f golph3 ncl nr5a2 arid1a creb1 rhoq sfrp5 pik3ca cnot1 bmp4 id1 nr1d1 klf2 sh3bp4 gata5 ramp2 ano1 map1b pparg…
0.0489897	145	1702	1.25053	Negative regulation of cellular biosynthetic process	http://amigo.geneontology.org/amigo/term/GO:0031327	cry1 etv7 scmh1 nr1h4 nr1h3 hipk2 kdm4a cbfb nedd4 mnt tcf3 nfatc3 tipin itm2a cnot4 atp8b1 xpo1 pibf1 psmc5 hnrnpc ezr cdc6 sirt1 cbx7 prmt5 dicer1 sla2 e2f1 scml2 kat8 sfrp1 ppp1r13l hamp tfec phf14 gata3 dkk1 nkx3-2 zbtb16 ddx6 timeless srf vegfa ncl tfcp2l1 gon4l prdm2 prox1 creb1 epc1 tardbp tshz3 khdrbs1 bhlhe41 ormdl2 exosc9 cnot1 bmp4 id1 nr1d1 klf2 ilf3 map3k10 chmp1a dnajb1 pparg per2 m…
8.0923e-05	145	1409	1.51058	Positive regulation of catalytic activity	http://amigo.geneontology.org/amigo/term/GO:0043085	nr1h3 rabep1 gabarapl2 flt4 epha3 arhgap6 ppp1r12a zc3h15 ngef dnaja2 xrcc1 rasal2 arhgap15 hsp90aa1 pibf1 gnao1 tpx2 gmip itga6 apoh clspn cdc6 sirt1 jak2 abl1 ranbp1 rangap1 lgmn eif5 eef1a2 cdk5rap1 rp2 tsc2 mefv cemip nbn sfrp1 fcer2 ankrd27 cd33 napa sipa1l3 adap1 prkag2 mapk8 arhgap21 dkk1 prkar1a cd81 ric8b sash1 slc22a2 vegfa arrdc3 ppp2ca ift57 ccdc88a cct4 hspe1 msh6 prox1 apoa1 ccnd2 p…
0.0257199	144	1644	1.28572	Regulation of protein modification process	http://amigo.geneontology.org/amigo/term/GO:0031399	spag9 cry1 rps20 marco flt4 ppp1r12a limch1 hipk2 kdm4a rassf1 xrcc1 ppp2r3a mydgf itch hsp90aa1 pibf1 tpx2 clspn cdc6 sirt1 jak2 abl1 gadd45b gskip cdk5rap1 tsc2 eef2k cemip nbn sfrp1 ubr5 cd33 cadm4 prkag2 gata3 mapk8 bmpr1a dkk1 septin4 ppp1r9b prkar1a slc9a3r1 snx25 hipk3 cd81 camkk2 sash1 vegfa thbs4 arrdc3 ppp2ca ccdc88a cnppd1 oprd1 prox1 apoa1 tnfaip3 ccnd2 ptpa tardbp cd80 pik3ca rap2a b…
0.00434625	144	1545	1.36811	Export from cell	http://amigo.geneontology.org/amigo/term/GO:0140352	itgal aldh3b1 cacna2d2 nadk cry1 nisch nr1h4 dnase1l1 abcc2 nr1h3 use1 phpt1 atp9a atp2b1 atp6ap1 actn1 stk10 sri pld1 rab7a slc4a4 hsp90aa1 pkp1 cadps2 ppie aplp2 txlna scamp1 abcb1 cpne3 ache slc8b1 ltbp4 tf apoh ezr jak2 pla2g3 cyb5r3 rhbdd3 hmox1 myh9 olfm4 coro1a nagpa rab11a atp8b4 sfrp1 cd33 napa gata3 cxcl12 fbxl20 septin4 stx2 slc22a2 vegfa golph3 qsox1 apoa1 creb1 ypel5 tardbp rab9a pfk…
0.0281634	143	1639	1.28069	Regulation of apoptotic process	http://amigo.geneontology.org/amigo/term/GO:0042981	nr1h4 dpep1 flt4 usp36 hipk2 tmem161a slk ngef ip6k2 mnt actn1 mydgf ung itch hsp90aa1 palb2 cyld ppp1r13b aars1 itga6 map3k20 apoh sirt1 jak2 abl1 gadd45b pla2g3 hmox1 lgmn nfkbia eef1a2 e2f1 coro1a dhodh eef2k sfrp1 ndrg1 bnip3l creb3 gata3 cxcl12 mapk8 dkk1 ppif septin4 slc9a3r1 nkx3-2 zbtb16 hipk3 vegfa golph3 ift57 lancl1 creb1 tnfaip3 ccnd2 ptpa cd274 tcp1 tardbp pik3ca srsf6 bmp4 id1 mcf2l…
0.0214037	143	1620	1.29571	Macromolecule catabolic process	http://amigo.geneontology.org/amigo/term/GO:0009057	ap2b1 rps20 rnf14 dnase1l1 zcchc8 gabarapl2 psma4 use1 usp36 gpc1 hipk2 nedd4 ppp2r3a rab7a usp33 itch keap1 cnot4 hsp90aa1 pkp1 xpo1 cyld apob psmc5 kif16b hnrnpc ezr sirt1 klhl22 rhbdd3 psma3 lgmn dicer1 eef1a2 e2f1 chmp4b usp10 cemip pop1 bnip3l hamp sec61b ube2r2 mtpap rpl19 fbxl20 snx25 ddx6 cd81 fbxo9 rps12 ppp2ca crbn aup1 usp34 pcyox1 tnfaip3 tardbp trim25 rnf11 cdk2 exosc9 rnf114 cnot1 p…
0.019584	143	1614	1.30053	Positive regulation of multicellular organismal process	http://amigo.geneontology.org/amigo/term/GO:0051240	nr1h4 rnf10 btn3a1 flt4 f7 hipk2 cbfb rora atp2b1 atp6ap1 mydgf itch hsp90aa1 pibf1 ache srrt apoh ezr sirt1 jak2 abl1 pla2g3 hmox1 prmt5 dicer1 e2f1 eef2k rab11a cd276 ankrd27 hamp mtpn rheb gata3 cxcl12 bmpr1a dkk1 aspa rnd2 foxn1 zbtb16 panx1 cd81 sash1 il17f srf vegfa alms1 mfap2 prox1 creb1 cd274 cd80 bmp4 c3 pcid2 frmd8 kdr gata5 ramp2 map1b pparg per2 polr3f pemt loxl2 lpin1 il6st plxnc1 s…
0.0106768	142	1563	1.33357	Positive regulation of protein metabolic process	http://amigo.geneontology.org/amigo/term/GO:0051247	cry1 rnf14 marco nr1h3 flt4 ppp1r12a limch1 hipk2 rassf1 nedd4 ppp2r3a mydgf pld1 rab7a itch keap1 hsp90aa1 pibf1 psmc5 tpx2 ezr clspn cdc6 sirt1 jak2 abl1 rhbdd3 myh9 eif3d lgmn nfkbia cdk5rap1 mefv cemip nbn cd33 hamp mtpn prkag2 gata3 mapk8 bmpr1a dkk1 septin4 prkar1a cd81 camkk2 sash1 il17f slc22a2 vegfa thbs4 arrdc3 ppp2ca ift57 ccdc88a hspe1 oprd1 prox1 tnfaip3 ccnd2 ptpa cd80 khdrbs1 pik3c…
0.0438482	141	1642	1.26047	Negative regulation of macromolecule biosynthetic process	http://amigo.geneontology.org/amigo/term/GO:0010558	cry1 etv7 scmh1 nr1h4 nr1h3 hipk2 kdm4a cbfb nedd4 mnt tcf3 nfatc3 tipin itm2a cnot4 atp8b1 xpo1 psmc5 hnrnpc ezr cdc6 sirt1 cbx7 prmt5 dicer1 sla2 e2f1 scml2 kat8 sfrp1 ppp1r13l hamp tfec phf14 gata3 dkk1 nkx3-2 zbtb16 ddx6 timeless srf vegfa ncl tfcp2l1 gon4l prdm2 prox1 creb1 epc1 tardbp tshz3 khdrbs1 bhlhe41 exosc9 cnot1 bmp4 id1 nr1d1 klf2 ilf3 map3k10 chmp1a dnajb1 pparg per2 mybbp1a unk lo…
0.031198	140	1607	1.27879	Negative regulation of nucleobase-containing compound metabolic process	http://amigo.geneontology.org/amigo/term/GO:0045934	cry1 etv7 scmh1 ercc1 nr1h4 nr1h3 polq hipk2 kdm4a cbfb nedd4 mnt tcf3 nfatc3 xrcc1 pkp1 atp8b1 xpo1 psmc5 hnrnpc ezr sirt1 cbx7 prmt5 dicer1 sla2 e2f1 scml2 kat8 nbn sfrp1 ubr5 ppp1r13l hamp tfec phf14 gata3 dkk1 nkx3-2 zbtb16 timeless srsf9 srf vegfa tfcp2l1 msh6 srsf4 gon4l prdm2 prox1 creb1 epc1 tardbp tshz3 khdrbs1 bhlhe41 srsf6 cnot1 bmp4 id1 nr1d1 klf2 ilf3 map3k10 chmp1a dnajb1 pparg per2…
0.00109569	140	1438	1.42908	Regulation of multicellular organismal development	http://amigo.geneontology.org/amigo/term/GO:2000026	phldb1 rnf10 hipk2 kdm4a cbfb atp2b1 atp6ap1 epn2 mydgf map2 keap1 cnot4 srrt lag3 glg1 apoh sirt1 abl1 pla2g3 hmox1 prmt5 dicer1 nfkbia e2f1 pgk1 eef2k rab11a sfrp1 esrp1 clptm1 ankrd27 hamp cdk6 tspan12 rheb gata3 cxcl12 bmpr1a aspa rnd2 foxn1 nkx3-2 zbtb16 sash1 il17f fig4 srf vegfa thbs4 trak2 rbbp5 prox1 creb1 tnfaip3 cd80 bhlhe41 srsf6 bmp4 c3 id1 pcid2 nr1d1 klf2 kdr ramp2 map1b pparg per2…
3.99512e-08	140	1158	1.77463	Viral process	http://amigo.geneontology.org/amigo/term/GO:0016032	itgal ap2b1 rps20 vrk2 psma4 nckap1 hipk2 pkn2 kars1 kdm4a nedd4 rab7a ung dync1i2 itch keap1 hsp90aa1 magi3 xpo1 chmp2b ppie seh1l siglec1 sirt1 ranbp1 eif3d zc3h7b psma3 dicer1 nfkbia e2f1 chmp4b eea1 mon1b tsc2 nbn ubr5 bnip3l clec4m creb3 cxcl12 gbf1 rpl19 nup88 ddx6 cd81 rps12 aup1 msh6 nr5a2 prox1 creb1 rpn2 tardbp trim25 cd80 optn stau1 kdr ilf3 chmp1a rab11fip4 rpl27 trim21 il6st rps15a d…
0.0135052	139	1540	1.32489	Negative regulation of signaling	http://amigo.geneontology.org/amigo/term/GO:0023057	cry1 nr1h4 nr1h3 psma4 phpt1 gpc1 hipk2 tmem161a rora nedd4 mnt epn2 ppp2r3a rab7a itch pibf1 cyld ache psmc5 glg1 itga6 ezr sirt1 abl1 hmox1 ttll12 psma3 lgmn nfkbia sla2 mgrn1 usp10 tsc2 homer2 sfrp1 cadm4 phf14 creb3 gata3 cxcl12 plekha1 bmpr1a dkk1 ppif slc9a3r1 snx25 hipk3 srf arrdc3 ppp2ca bche apoa1 tnfaip3 pcdh17 sfrp5 optn cnot1 bmp4 nr1d1 bcl2l12 dnajb9 sec14l1 sh3bp4 nphp4 pparg ptpre …
0.0129325	139	1537	1.32748	Negative regulation of cell communication	http://amigo.geneontology.org/amigo/term/GO:0010648	cry1 nr1h4 nr1h3 psma4 phpt1 gpc1 hipk2 tmem161a rora nedd4 mnt epn2 ppp2r3a rab7a itch pibf1 cyld ache psmc5 glg1 itga6 ezr sirt1 abl1 hmox1 ttll12 psma3 lgmn nfkbia sla2 mgrn1 usp10 tsc2 homer2 sfrp1 cadm4 phf14 creb3 gata3 cxcl12 plekha1 bmpr1a dkk1 ppif slc9a3r1 snx25 hipk3 srf arrdc3 ppp2ca bche apoa1 tnfaip3 pcdh17 sfrp5 optn cnot1 bmp4 nr1d1 bcl2l12 dnajb9 sec14l1 sh3bp4 nphp4 pparg ptpre …
0.00495888	138	1475	1.37333	Leukocyte activation	http://amigo.geneontology.org/amigo/term/GO:0045321	itgal aldh3b1 ercc1 dnase1l1 was nr1h3 btn3a1 kars1 cbfb rora tcf3 stk10 pld1 rab7a ung tpd52 itm2a itch hsp90aa1 pkp1 pibf1 ppie txlna scamp1 cpne3 lag3 jak2 abl1 pla2g3 cyb5r3 rhbdd3 hmox1 myh9 sla2 olfm4 coro1a cd276 atp8b4 nbn sfrp1 ndrg1 clptm1 cd33 hamp gata3 prkar1a foxn1 zbtb16 cd81 ccr6 srf msh6 qsox1 gon4l tnfaip3 ypel5 cd274 cd80 pik3ca bmp4 c3 pcid2 nr1d1 bcl11b ptprb igll1 dnajb9 the…
0.0108622	137	1500	1.34065	Organonitrogen compound catabolic process	http://amigo.geneontology.org/amigo/term/GO:1901565	ap2b1 rnf14 dpep1 abcc2 gabarapl2 psma4 use1 usp36 gpc1 hipk2 nedd4 gba2 ppp2r3a rab7a ung usp33 itch keap1 cnot4 hsp90aa1 xpo1 bckdhb cyld apob psmc5 dld ezr comt sirt1 klhl22 ggt5 rhbdd3 hmox1 psma3 lgmn eef1a2 chmp4b ahcy renbp usp10 cemip bnip3l hamp ogdh sec61b ube2r2 fbxl20 aspa cd81 fbxo9 crbn aup1 usp34 pcyox1 nt5c1a tnfaip3 dlst trim25 nt5c3a rnf11 cdk2 rnf114 nr1d1 fbxl12 sdf2l1 mgat3 d…
0.00892944	137	1489	1.35056	Secretion by cell	http://amigo.geneontology.org/amigo/term/GO:0032940	itgal aldh3b1 cacna2d2 nadk cry1 nisch nr1h4 dnase1l1 nr1h3 use1 phpt1 atp9a atp6ap1 actn1 stk10 sri pld1 rab7a hsp90aa1 pkp1 cadps2 ppie aplp2 txlna scamp1 cpne3 ache slc8b1 ltbp4 tf apoh ezr jak2 pla2g3 cyb5r3 rhbdd3 hmox1 myh9 olfm4 coro1a nagpa rab11a atp8b4 sfrp1 cd33 napa gata3 cxcl12 fbxl20 septin4 stx2 vegfa golph3 qsox1 apoa1 creb1 ypel5 tardbp rab9a pfkfb2 c3 nr1d1 ptprb tuba4a ano1 per…
5.18028e-05	134	1264	1.55613	Positive regulation of transcription by RNA polymerase II	http://amigo.geneontology.org/amigo/term/GO:0045944	ercc1 nr1h4 was rnf10 hsf2 nr1h3 ppp1r12a znf112 hipk2 cbfb rora tcf3 nfatc3 mydgf psmc5 itga6 cebpe sirt1 abl1 ddx17 zbed4 nfkbia prpf6 gmeb2 e2f1 kat8 ell hamp tfec creb3 gata3 bmpr1a hlf foxn1 zbtb16 cd81 csrnp2 il17f tfeb srf vegfa abhd14b ncl tfcp2l1 prdm2 nr5a2 prox1 creb1 rhoq atad2b epc1 elf1 exosc9 bmp4 nr1d1 bcl2l12 znf484 bcl11b klf2 gata5 znf227 pparg med10 grhl1 lpin1 clock ttc5 cdk9…
0.0227916	131	1469	1.30899	Negative regulation of RNA metabolic process	http://amigo.geneontology.org/amigo/term/GO:0051253	cry1 etv7 scmh1 nr1h4 nr1h3 hipk2 kdm4a cbfb nedd4 mnt tcf3 nfatc3 pkp1 atp8b1 xpo1 psmc5 hnrnpc ezr sirt1 cbx7 prmt5 dicer1 sla2 e2f1 scml2 kat8 sfrp1 ppp1r13l hamp tfec phf14 gata3 dkk1 nkx3-2 zbtb16 timeless srsf9 srf vegfa tfcp2l1 srsf4 gon4l prdm2 prox1 creb1 epc1 tardbp tshz3 khdrbs1 bhlhe41 srsf6 cnot1 bmp4 id1 nr1d1 klf2 ilf3 map3k10 chmp1a dnajb1 pparg per2 mybbp1a loxl2 bhlhe40 clock md…
0.0108849	130	1411	1.35239	Negative regulation of signal transduction	http://amigo.geneontology.org/amigo/term/GO:0009968	cry1 nr1h4 nr1h3 psma4 phpt1 gpc1 hipk2 tmem161a rora nedd4 mnt epn2 ppp2r3a rab7a itch pibf1 cyld psmc5 glg1 itga6 ezr sirt1 abl1 hmox1 ttll12 psma3 lgmn nfkbia sla2 mgrn1 usp10 tsc2 homer2 sfrp1 cadm4 phf14 creb3 gata3 cxcl12 plekha1 bmpr1a dkk1 ppif slc9a3r1 snx25 hipk3 arrdc3 ppp2ca apoa1 tnfaip3 sfrp5 optn cnot1 bmp4 nr1d1 bcl2l12 dnajb9 sec14l1 sh3bp4 nphp4 pparg ptpre tpt1 il6st clock rgs8…
0.00797209	128	1368	1.37344	Peptidyl-amino acid modification	http://amigo.geneontology.org/amigo/term/GO:0018193	nr1h4 vrk2 flt4 epha3 hipk2 pkn2 kdm4a pdk3 mast4 tesk2 actl6b hsp90aa1 pibf1 ppie seh1l clspn dhps sirt1 jak2 abl1 ttll12 rangap1 prmt5 galnt16 kat8 cemip sfrp1 cadm4 phf14 prkag2 gata3 mapk8 dkk1 ppif nup88 hipk3 cd81 camkk2 naa25 vegfa thbs4 ppp2ca oprd1 rbbp5 apoa1 rpn2 eef2kmt senp5 ptpa epc1 cd80 pik3ca naa60 cdk2 kdr asphd2 map3k10 prmt7 dstyk csnk1g2 loxl2 il6st clock bloc1s1 smyd5 spry2 …
0.00497713	127	1337	1.39431	Cellular amide metabolic process	http://amigo.geneontology.org/amigo/term/GO:0043603	rps20 nr1h4 dpep1 abcc2 mrps10 gatb kars1 zc3h15 elovl1 pdk3 gba2 eif4g3 pld1 cnot4 cpxm1 mrps33 aars1 dld dhps ggt5 eif3d eif5 eef1a2 cdk5rap1 renbp eef2k mtpn ogdh rpl19 drg2 mrpl27 ddx6 mrpl51 rps12 ppp2ca ncl eif2b4 dlst mtrf1 tardbp khdrbs1 ormdl2 exosc9 cnot1 mgat3 ilf3 qrsl1 rpl27 per2 unk pemt cndp2 rps15a b4galnt1 ireb2 naaa ppa2 rps2 tob1 npepps app rpl13a degs1 mrps5 arl6ip5 aldh1l1 rp…
0.000164668	126	1203	1.53742	Neuron development	http://amigo.geneontology.org/amigo/term/GO:0048666	spag9 ncdn spast slc4a7 epha3 map4 lamc2 nckap1 gpc1 ngef nedd4 gba2 ntn4 actl6b usp33 map2 hsp90aa1 atp8b1 epb41l3 gnao1 itga6 ezr jak2 abl1 ranbp1 pla2g3 dicer1 eef2k rab11a sfrp1 ankrd27 ogdh gata3 cxcl12 cdh23 ppp1r9b rnd2 slc9a3r1 fig4 srf vegfa ccdc88a strn trak2 apoa1 creb1 pik3ca rab17 rap2a c3 id1 bcl11b nphp4 map1b unk snap25 bloc1s1 plxnc1 skil actr2 hecw2 katnb1 app carm1 usp21 arf1 c…
0.0347621	125	1418	1.29396	Regulation of hydrolase activity	http://amigo.geneontology.org/amigo/term/GO:0051336	tfpi dpep1 nr1h3 rabep1 gabarapl2 epha3 arhgap6 ppp1r12a zc3h15 ngef dnaja2 ppp2r3a rasal2 arhgap15 aplp2 gnao1 gmip itga6 apoh sirt1 jak2 abl1 ranbp1 rangap1 psma3 lgmn eif5 renbp rp2 tsc2 mefv sfrp1 ankrd27 cd33 napa ell sipa1l3 adap1 mapk8 arhgap21 ppif ppp1r9b csrnp2 ric8b arfgef3 slc22a2 vegfa ift57 hspe1 apoa1 ptpa itih5 c3 pcid2 bcl2l12 sh3bp4 afdn ccl25 ppp1r1b dnajb1 pparg vav3 sort1 lpi…
0.0124671	125	1355	1.35412	Regulation of phosphorylation	http://amigo.geneontology.org/amigo/term/GO:0042325	spag9 marco flt4 epha3 limch1 hipk2 mydgf slc4a4 hsp90aa1 pibf1 seh1l tpx2 itga6 tf clspn cdc6 sirt1 jak2 abl1 gadd45b gskip sla2 eef1a2 cdk5rap1 tsc2 eef2k rbl2 cemip nbn sfrp1 cadm4 prkag2 bmpr1a dkk1 nup88 ppp1r9b prkar1a slc9a3r1 snx25 hipk3 cd81 camkk2 sash1 vegfa thbs4 ppp2ca ccdc88a cnppd1 oprd1 prox1 apoa1 tnfaip3 ccnd2 tardbp cd80 pik3ca pfkfb2 rap2a bmp4 c3 ptprb kdr map3k10 ppp1r1b dst…
0.0192349	124	1368	1.33052	Cellular macromolecule catabolic process	http://amigo.geneontology.org/amigo/term/GO:0044265	ap2b1 rps20 rnf14 dnase1l1 zcchc8 gabarapl2 psma4 usp36 gpc1 hipk2 nedd4 rab7a usp33 itch keap1 cnot4 hsp90aa1 pkp1 xpo1 cyld psmc5 hnrnpc ezr sirt1 klhl22 psma3 lgmn dicer1 e2f1 chmp4b usp10 pop1 bnip3l hamp sec61b ube2r2 mtpap rpl19 fbxl20 ddx6 cd81 fbxo9 rps12 ppp2ca crbn aup1 usp34 pcyox1 tnfaip3 tardbp trim25 rnf11 cdk2 exosc9 rnf114 cnot1 pcid2 nr1d1 fbxl12 sdf2l1 mgat3 dnajb9 qrich2 ube4b …
0.011523	123	1325	1.36263	Negative regulation of gene expression	http://amigo.geneontology.org/amigo/term/GO:0010629	rps20 scmh1 nr1h4 abcc2 psma4 kdm4a otud5 atp2b1 itch cnot4 pkp1 xpo1 pibf1 cyld seh1l srrt psmc5 lag3 glg1 hnrnpc ezr sirt1 pla2g3 ddx17 hmox1 zc3h7b psma3 lgmn dicer1 e2f1 mefv rbl2 homer2 sfrp1 cd33 gata3 bmpr1a mtpap rpl19 nup88 ddx6 srsf9 rps12 vegfa ppp2ca ncl oprd1 srsf4 apoa1 creb1 tnfaip3 cd274 epc1 tardbp trim25 cdk2 exosc9 srsf6 cnot1 bmp4 pcid2 bcl2l12 klf2 kdr ilf3 gata5 chmp1a rpl27…
0.00088206	123	1222	1.47748	Regulation of organelle organization	http://amigo.geneontology.org/amigo/term/GO:0033043	ercc1 was phldb1 spast clec16a epha3 arhgap6 map4 phpt1 usp36 nckap1 limch1 rassf1 gba2 xrcc1 rab7a map2 cyld chmp2b ssh1 ddhd2 tpx2 ppp1r13b pxn hnrnpc ezr cdc6 abl1 klhl22 prmt5 mapre1 e2f1 chmp4b coro1a dhodh tsc2 nbn sfrp1 bnip3l ankrd27 mtpn cxcl12 mapk8 ppif rnd2 prkar1a tmem33 camkk2 mak golph3 ccdc88a cct4 alms1 prox1 apoa1 ylpm1 rhoq tcp1 pik3ca cnot1 bmp4 id1 xrcc3 pcid2 kdr baiap2l2 ch…
0.0150541	122	1329	1.34748	Response to abiotic stimulus	http://amigo.geneontology.org/amigo/term/GO:0009628	cry1 ercc1 abcc2 psma4 f7 hipk2 tmem161a kars1 pdk3 dnaja2 rora nedd4 atp2b1 atp6ap1 xrcc1 tipin hsp90aa1 seh1l abcb1 ddhd2 psmc5 map3k20 sirt1 hmox1 psma3 lgmn nfkbia eef1a2 e2f1 ahcy pgk1 clcn7 eef2k sfrp1 ndrg1 bnip3l hamp mtpn tfec gata3 cxcl12 mapk8 nup88 timeless srf vegfa scap eif2b4 msh6 oprd1 creb1 ccnd2 pik3ca polk fbxl12 ube4b ramp2 ano1 nphp4 map1b ppp1r1b dnajb1 pparg per2 loxl2 bhlh…
0.019637	121	1331	1.33443	Protein modification by small protein conjugation or removal	http://amigo.geneontology.org/amigo/term/GO:0070647	cry1 rps20 rnf14 rnf10 psma4 usp36 btbd1 cbfb rassf1 otud5 nedd4 usp33 itch keap1 cnot4 hsp90aa1 cyld seh1l psmc5 clspn sirt1 abl1 klhl22 josd1 rangap1 psma3 nfkbia mgrn1 usp10 mefv ubr5 ube2r2 gata3 fbxl20 septin4 nup88 zbtb16 sash1 fbxo9 arrdc3 crbn klhl18 usp34 tnfaip3 senp5 trim25 rnf11 rnf114 fbxl12 tulp4 ube4b trim21 per2 dcaf8 med10 mkrn1 dtx1 klhl36 spry2 stam cdk9 rnf38 dcun1d5 fbxo11 st…
0.00522914	121	1264	1.40516	Chemical homeostasis	http://amigo.geneontology.org/amigo/term/GO:0048878	mcub nadk cry1 nr1h4 abcc2 nr1h3 slc4a7 cp phpt1 slc9a7 elovl1 pdk3 rora atp2b1 atp6ap1 slc12a1 sri rab7a slc4a4 apob acox3 slc8b1 tf comt sirt1 jak2 abl1 hmox1 coro1a rab11a cemip homer2 jph1 hamp cxcl12 cdh23 prkar1a slc9a3r1 ccr6 srf vegfa c7 nr5a2 apoa1 slc10a7 pik3ca ormdl2 stau1 nr1d1 steap4 kdr ano1 pparg tpt1 grhl1 slc9a5 iscu ireb2 ttpa itgav npc1 app wdtc1 arf1 abcg8 unc80 pik3r1 sybu l…
0.00239632	121	1231	1.44283	Response to nitrogen compound	http://amigo.geneontology.org/amigo/term/GO:1901698	cry1 nr1h4 dpep1 abcc2 arid1b f7 glp2r atp2b1 atp6ap1 ssh1 ache gnao1 pxn ezr cdc6 sirt1 jak2 abl1 klhl22 rangap1 prmt5 lgmn srsf5 nfkbia dhodh tsc2 eef2k homer2 sfrp1 sec61b cxcl12 ppp1r9b prkar1a slc9a3r1 panx1 cd81 timeless srsf9 golph3 bche scap eif2b4 aup1 cacybp srsf4 creb1 tnfaip3 rhoq trim25 pik3ca cdk2 srsf6 id1 klf2 sdf2l1 dnajb9 cdo1 sh3bp4 ube4b ano1 map1b ppp1r1b pparg ptpre pemt sor…
0.0368061	120	1357	1.29804	Negative regulation of RNA biosynthetic process	http://amigo.geneontology.org/amigo/term/GO:1902679	cry1 etv7 scmh1 nr1h4 nr1h3 hipk2 kdm4a cbfb nedd4 mnt tcf3 nfatc3 atp8b1 xpo1 psmc5 ezr sirt1 cbx7 prmt5 dicer1 sla2 e2f1 scml2 kat8 sfrp1 ppp1r13l hamp tfec phf14 gata3 dkk1 nkx3-2 zbtb16 timeless srf vegfa tfcp2l1 gon4l prdm2 prox1 creb1 epc1 tshz3 khdrbs1 bhlhe41 cnot1 bmp4 id1 nr1d1 klf2 ilf3 map3k10 chmp1a dnajb1 pparg per2 mybbp1a loxl2 bhlhe40 clock mdfic skil zfp37 trim29 lef1 etv6 ncoa2…
0.0356823	120	1355	1.29996	Negative regulation of nucleic acid-templated transcription	http://amigo.geneontology.org/amigo/term/GO:1903507	cry1 etv7 scmh1 nr1h4 nr1h3 hipk2 kdm4a cbfb nedd4 mnt tcf3 nfatc3 atp8b1 xpo1 psmc5 ezr sirt1 cbx7 prmt5 dicer1 sla2 e2f1 scml2 kat8 sfrp1 ppp1r13l hamp tfec phf14 gata3 dkk1 nkx3-2 zbtb16 timeless srf vegfa tfcp2l1 gon4l prdm2 prox1 creb1 epc1 tshz3 khdrbs1 bhlhe41 cnot1 bmp4 id1 nr1d1 klf2 ilf3 map3k10 chmp1a dnajb1 pparg per2 mybbp1a loxl2 bhlhe40 clock mdfic skil zfp37 trim29 lef1 etv6 ncoa2…
0.0433129	119	1353	1.29103	Negative regulation of transcription, DNA-templated	http://amigo.geneontology.org/amigo/term/GO:0045892	cry1 etv7 scmh1 nr1h4 nr1h3 hipk2 kdm4a cbfb nedd4 mnt tcf3 nfatc3 atp8b1 xpo1 psmc5 ezr sirt1 cbx7 prmt5 dicer1 sla2 e2f1 scml2 kat8 sfrp1 ppp1r13l hamp tfec phf14 gata3 dkk1 nkx3-2 zbtb16 timeless srf vegfa tfcp2l1 gon4l prdm2 prox1 creb1 epc1 tshz3 khdrbs1 bhlhe41 cnot1 bmp4 id1 nr1d1 klf2 ilf3 map3k10 chmp1a dnajb1 pparg per2 mybbp1a loxl2 bhlhe40 clock mdfic skil zfp37 trim29 lef1 etv6 ncoa2…
0.0221869	119	1313	1.33036	Cellular response to oxygen-containing compound	http://amigo.geneontology.org/amigo/term/GO:1901701	tfpi nadk nr1h4 dpep1 abcc2 nr1h3 epha3 arid1b phpt1 glp2r pdk3 ip6k2 rora atp2b1 atp6ap1 sri ssh1 ache gnao1 pxn cebpe ezr cdc6 sirt1 jak2 abl1 ranbp1 klhl22 rangap1 prmt5 lgmn srsf5 nfkbia e2f1 tsc2 eef2k sfrp1 hamp mapk8 plekha1 ppif ppp1r9b prkar1a slc9a3r1 camkk2 timeless sash1 srf golph3 akr1a1 creb1 tnfaip3 rhoq cd274 cd80 pik3ca cdk2 id1 nr1d1 klf2 sh3bp4 ano1 map1b pparg ptpre lpin1 rgs8…
0.00167533	118	1183	1.46415	Anatomical structure formation involved in morphogenesis	http://amigo.geneontology.org/amigo/term/GO:0048646	ercc1 phldb1 flt4 gpc1 hipk2 rora actn1 epn2 ppp2r3a mydgf atp8b1 epb41l3 palb2 kif16b apoh sirt1 abl1 pla2g3 hmox1 myh9 dicer1 ift52 pgk1 tsc2 sfrp1 mtpn tspan12 shb gata3 bmpr1a dkk1 prkar1a nkx3-2 cd81 sash1 il17f fig4 bysl srf vegfa thbs4 ift57 ncl prox1 tnfaip3 pik3ca cnot1 bmp4 c3 id1 ptprb klf2 kdr col5a1 gata5 ramp2 pparg ramp1 loxl2 vav3 ptgfrn fhod3 glul spry2 skil ccn3 cyp1b1 itgav shr…
0.00082734	118	1159	1.49447	Organic acid metabolic process	http://amigo.geneontology.org/amigo/term/GO:0006082	nr1h4 mdh1 dpep1 abcc2 nr1h3 psma4 gatb kars1 elovl1 idh3g pdk3 gba2 osbpl3 slc4a4 atp8b1 bckdhb pibf1 seh1l acox3 psmc5 aars1 dld comt sirt1 mtap ggt5 pla2g3 cyb5r3 aco2 psma3 idh3b ahcy renbp pgk1 ogdh prkag2 aspa nup88 accs tpi1 scap abhd14b nr5a2 akr1a1 prox1 osbpl9 apoa1 dlst scpep1 pfkfb2 slc35b3 c3 nr1d1 cdo1 qrsl1 pparg per2 pemt lpin1 cyp2j2 glul ireb2 bphl kyat3 cyp1b1 naaa ppa2 osbpl1a…
7.24918e-05	118	1085	1.59639	Cell morphogenesis	http://amigo.geneontology.org/amigo/term/GO:0000902	spag9 spast epha3 lamc2 nckap1 gpc1 ngef nedd4 actn1 ntn4 arhgap15 usp33 map2 hsp90aa1 epb41l3 ssh1 atrn pxn ezr abl1 myh9 dicer1 rp2 olfm4 coro1a eef2k rab11a ankrd27 sipa1l3 gata3 cxcl12 rnd2 slc9a3r1 srf vegfa tfcp2l1 trak2 prox1 apoa1 creb1 rhoq pik3ca rap2a id1 bcl11b klf2 kdr mkln1 map1b unk lamc1 plxnc1 skil actr2 hecw2 itgav shroom3 lef1 fgd4 tpm1 ss18 app cntn4 myo10 pik3r1 dock5 ncam1 f…
1.65869e-06	118	998	1.73556	Response to hormone	http://amigo.geneontology.org/amigo/term/GO:0009725	tfpi cry1 rnf14 abcc2 nr1h3 arid1b f7 glp2r cbfb nedd4 atp2b1 atp6ap1 apob pxn comt cdc6 sirt1 jak2 ddx17 hmox1 rangap1 srsf5 tsc2 eef2k sfrp1 ubr5 kdm4c gata3 cxcl12 ppp1r9b prkar1a ufsp2 srf bche scap eif2b4 cacybp srsf4 nr5a2 rbbp5 arid1a apoa1 creb1 rhoq trim25 pik3ca srsf6 cnot1 bmp4 nr1d1 cdo1 rpl27 ramp2 map1b pparg ramp1 ptpre sort1 lpin1 clock lef1 rab15 ncoa2 gata6 npc1 carm1 wdtc1 tmf1…
0.000549143	117	1135	1.51313	Oxoacid metabolic process	http://amigo.geneontology.org/amigo/term/GO:0043436	nr1h4 mdh1 dpep1 abcc2 nr1h3 psma4 gatb kars1 elovl1 idh3g pdk3 gba2 osbpl3 slc4a4 atp8b1 bckdhb pibf1 seh1l acox3 psmc5 aars1 dld comt sirt1 mtap ggt5 pla2g3 cyb5r3 aco2 psma3 idh3b ahcy renbp pgk1 ogdh prkag2 aspa nup88 accs tpi1 scap abhd14b nr5a2 akr1a1 prox1 osbpl9 apoa1 dlst scpep1 pfkfb2 slc35b3 c3 nr1d1 cdo1 qrsl1 pparg per2 pemt lpin1 cyp2j2 glul ireb2 bphl kyat3 cyp1b1 naaa ppa2 osbpl1a…
0.000427828	117	1127	1.52387	Circulatory system development	http://amigo.geneontology.org/amigo/term/GO:0072359	ap2b1 flt4 hipk2 rora epn2 nfatc3 mydgf sri hspb11 apob apoh myh7 sirt1 abl1 hmox1 myh9 ift52 pgk1 tsc2 sfrp1 gys1 ppp1r13l hamp tspan12 shb gata3 bmpr1a dkk1 prkar1a foxn1 sash1 il17f srf vegfa thbs4 ift57 ncl cacybp prox1 creb1 tnfaip3 epc1 pdlim2 pik3ca bmp4 c3 id1 ptprb klf2 kdr col5a1 gata5 ramp2 pparg ramp1 loxl2 vav3 fhod3 glul spry2 anp32b ccn3 cyp1b1 itgav lef1 tpm1 gata6 ccdc40 col8a1 k…
5.33665e-05	117	1066	1.61108	Intracellular protein transport	http://amigo.geneontology.org/amigo/term/GO:0006886	ap2b1 rps20 usp36 tram2 nedd4 rab7a hsp90aa1 xpo1 ipo11 ppp1r13b jak2 rangap1 nfkbia e2f1 chmp4b mon1b nagpa tsc2 rab11a cemip ubr5 bnip3l napa sec61b mapk8 sec23ip rpl19 nup88 grpel1 cd81 stx2 rps12 sec24a dnajc27 aup1 mlph trak2 tmed5 tardbp pex16 rab17 bmp4 rpl27 ramp2 ramp1 sort1 ap4b1 napg rps15a mdfic stx6 vps45 stam anp32b sytl2 preb katnb1 rps2 npepps rpl13a snx27 arf1 atg3 srprb rps3a pi…
1.4444e-05	117	1034	1.66093	Regulation of anatomical structure morphogenesis	http://amigo.geneontology.org/amigo/term/GO:0022603	ap2b1 spag9 phldb1 flt4 psma4 hipk2 ngef nedd4 epn2 ntn4 mydgf arhgap15 map2 epb41l3 ddhd2 psmc5 apoh ezr sirt1 abl1 hmox1 myh9 psma3 pgk1 olfm4 coro1a dhodh eef2k rab11a sfrp1 ankrd27 tspan12 gata3 cxcl12 bmpr1a dkk1 rnd2 slc9a3r1 sash1 il17f srf vegfa thbs4 trak2 apoa1 tnfaip3 rhoq rap2a bmp4 c3 id1 klf2 kdr mkln1 gata5 ramp2 map1b pparg glul plxnc1 spry2 skil cyp1b1 actr2 hecw2 shroom3 fgd4 tp…
0.0124671	116	1241	1.37206	Negative regulation of molecular function	http://amigo.geneontology.org/amigo/term/GO:0044092	tfpi rps20 dpep1 phpt1 ppp1r12a nedd4 sri usp33 map2 itch keap1 cyld aplp2 gmip sirt1 jak2 abl1 gadd45b hmox1 gskip nfkbia cdk5rap1 e2f1 renbp tsc2 sfrp1 ell prkag2 creb3 mapk8 dkk1 ppif ppp1r9b prkar1a slc9a3r1 hipk3 csrnp2 arfgef3 vegfa crbn prox1 apoa1 tnfaip3 ptpa sfrp5 itih5 bmp4 c3 id1 pcid2 bcl2l12 ptprb sh3bp4 map3k10 ppp1r1b trim21 pparg per2 bhlhe40 sort1 spry2 sytl2 cyp1b1 hecw2 itgav …
0.000531271	116	1121	1.51894	Response to organonitrogen compound	http://amigo.geneontology.org/amigo/term/GO:0010243	cry1 nr1h4 abcc2 arid1b f7 glp2r atp2b1 atp6ap1 ssh1 gnao1 pxn ezr cdc6 sirt1 jak2 abl1 klhl22 rangap1 prmt5 lgmn srsf5 nfkbia dhodh tsc2 eef2k homer2 sfrp1 sec61b cxcl12 ppp1r9b prkar1a slc9a3r1 panx1 cd81 timeless srsf9 golph3 bche scap eif2b4 aup1 cacybp srsf4 creb1 tnfaip3 rhoq trim25 pik3ca srsf6 id1 klf2 sdf2l1 dnajb9 cdo1 sh3bp4 ube4b ano1 map1b ppp1r1b pparg ptpre pemt sort1 lpin1 rgs8 ac…
2.79117e-05	116	1040	1.63724	Protein localization to organelle	http://amigo.geneontology.org/amigo/term/GO:0033365	rps20 rabep1 gabarapl2 usp36 tram2 nedd4 rab7a hsp90aa1 xpo1 pibf1 ipo11 ppp1r13b ezr jak2 hmox1 rangap1 nfkbia mapre1 e2f1 chmp4b mon1b nagpa tsc2 rab11a ubr5 bnip3l sec61b mapk8 gbf1 rpl19 nup88 ppp1r9b grpel1 zbtb16 cd81 rps12 bysl vegfa golph3 aup1 ccdc88a cct4 tnfaip3 tcp1 tardbp pex16 optn iqsec2 bmp4 mgat3 sh3bp4 rpl27 nphp4 sort1 rps15a mdfic cct7 glul stam trim29 rps2 npepps app rpl13a s…
1.03886e-05	116	1014	1.67922	Membrane organization	http://amigo.geneontology.org/amigo/term/GO:0061024	ap2b1 marco spast rabep1 use1 atp9a tram2 gba2 epn2 rab7a amph hsp90aa1 atp8b1 epb41l3 chmp2b ssh1 apob seh1l abcb1 ppp1r13b pitpnm2 tf hmox1 myh9 rangap1 e2f1 chmp4b eea1 coro1a atp8b4 ndrg1 bnip3l ankrd27 napa sec61b mapk8 sec23ip gbf1 ppif gosr1 slc9a3r1 tmem33 stx2 golph3 ppp2ca sec24a scap ccdc88a plekha3 apoa1 ppp6c tardbp c3 baiap2l2 igll1 fcho1 col5a1 chmp1a stard3 pparg snap25 vav3 napg …
0.000611302	114	1102	1.51848	Carboxylic acid metabolic process	http://amigo.geneontology.org/amigo/term/GO:0019752	nr1h4 mdh1 dpep1 abcc2 nr1h3 psma4 gatb kars1 elovl1 idh3g pdk3 gba2 osbpl3 slc4a4 atp8b1 bckdhb pibf1 seh1l acox3 psmc5 aars1 dld comt sirt1 mtap ggt5 pla2g3 cyb5r3 aco2 psma3 idh3b ahcy renbp pgk1 ogdh prkag2 aspa nup88 accs tpi1 scap nr5a2 akr1a1 prox1 osbpl9 apoa1 dlst scpep1 pfkfb2 c3 nr1d1 cdo1 qrsl1 pparg per2 pemt lpin1 cyp2j2 glul ireb2 bphl kyat3 cyp1b1 naaa ppa2 osbpl1a npc1 app wdtc1 …
0.0135621	113	1209	1.37195	Regulation of cell cycle	http://amigo.geneontology.org/amigo/term/GO:0051726	cry1 spast psma4 hipk2 pkn2 mnt tcf3 tipin dync1i2 cnot4 hsp90aa1 xpo1 cyld chmp2b psmc5 tpx2 ppp1r13b map3k20 clspn cdc6 sirt1 abl1 gadd45b ranbp1 klhl22 susd2 ttll12 prmt5 psma3 lgmn srsf5 mapre1 cdk5rap1 e2f1 chmp4b tsc2 rbl2 rab11a nbn sfrp1 cdk6 creb3 gata3 gbf1 ppp1r9b prkar1a slc9a3r1 timeless klhl18 cnppd1 alms1 prox1 tnfaip3 ccnd2 epc1 tardbp cdk2 cnot1 bmp4 xrcc3 pcid2 fbxl12 tuba4a chm…
0.00289875	112	1129	1.45617	Immune system development	http://amigo.geneontology.org/amigo/term/GO:0002520	ercc1 flt4 psma4 polq hipk2 cbfb rora atp6ap1 tcf3 actn1 ung tpd52 itm2a itch cnot4 psmc5 lag3 tf cebpe sirt1 jak2 abl1 pla2g3 myh9 psma3 nfkbia e2f1 kat8 nbn sfrp1 clptm1 sipa1l3 cdk6 gata3 foxn1 nkx3-2 zbtb16 cd81 ccr6 srf vegfa msh6 gon4l rbbp5 creb1 tnfaip3 cd274 cd80 cdk2 bmp4 pcid2 bcl11b klf2 kdr dnajb9 pparg dock2 dtx1 kcp ireb2 lef1 etv6 app arnt pik3r1 gpc3 itgb1 xrcc4 camk4 zfp36l2 mr1…
0.00242524	112	1122	1.46525	Enzyme linked receptor protein signaling pathway	http://amigo.geneontology.org/amigo/term/GO:0007167	ap2b1 flt4 epha3 f7 nckap1 elmo2 gpc1 hipk2 ngef nedd4 atp6ap1 epn2 rab7a hsp90aa1 cpne3 pxn kif16b ltbp4 glg1 tf sirt1 jak2 abl1 lgmn tsc2 sfrp1 esrp1 cadm4 tspan12 phf14 shb gata3 plekha1 bmpr1a dkk1 slc9a3r1 snx25 il17f vegfa ccdc88a creb1 rhoq sfrp5 pik3ca bmp4 id1 kdr il13ra1 pparg ptpre dstyk vav3 sort1 il6st kcp amhr2 hnrnpa1 spry2 skil stam ccn3 actr2 itgav lef1 tob1 ss18 cnksr1 arnt csrn…
0.00031306	111	1045	1.55917	Neuron projection development	http://amigo.geneontology.org/amigo/term/GO:0031175	spag9 ncdn spast epha3 map4 lamc2 nckap1 gpc1 ngef nedd4 ntn4 actl6b usp33 map2 hsp90aa1 epb41l3 gnao1 itga6 ezr jak2 abl1 ranbp1 pla2g3 dicer1 eef2k rab11a sfrp1 ankrd27 gata3 cxcl12 cdh23 ppp1r9b rnd2 slc9a3r1 fig4 srf vegfa ccdc88a strn trak2 apoa1 creb1 pik3ca rab17 rap2a id1 bcl11b map1b snap25 bloc1s1 plxnc1 skil actr2 hecw2 katnb1 app carm1 usp21 arf1 cntn4 pik3r1 tnfrsf21 camk2g ncam1 fez…
0.0162901	110	1181	1.36719	Regulation of catabolic process	http://amigo.geneontology.org/amigo/term/GO:0009894	rnf14 gabarapl2 clec16a psma4 usp36 hipk2 kdm4a nedd4 ppp2r3a rab7a usp33 itch keap1 slc4a4 cnot4 hsp90aa1 pkp1 xpo1 seh1l psmc5 hnrnpc ezr sirt1 abl1 klhl22 rhbdd3 hmox1 psma3 eef1a2 e2f1 chmp4b usp10 tsc2 mefv kat8 bnip3l hamp rheb prkag2 mapk8 fbxl20 nup88 ddx6 cd81 camkk2 tfeb aadac qsox1 apoa1 tnfaip3 tardbp pik3ca optn exosc9 pfkfb2 cnot1 pcid2 kdr mgat3 qrich2 sh3bp4 trim21 ppp1r3d dram1 c…
0.0196283	109	1178	1.35821	Cellular lipid metabolic process	http://amigo.geneontology.org/amigo/term/GO:0044255	mtmr7 aldh3b1 nr1h4 nr1h3 gpc1 elovl1 pdk3 inpp5a ip6k2 gba2 pld1 pibf1 apob cpne3 ddhd2 itpkc acox3 ache pgs1 pitpnm2 dld apoh sirt1 ggt5 pla2g3 sla2 cds2 prkag2 plekha1 gnb3 fig4 ppp2ca scap aadac plekha3 apoa1 scpep1 pik3ca ormdl2 pigt c3 gpcpd1 abhd12b pparg per2 pemt csnk1g2 lpin1 cyp2j2 b4galnt1 cyp1b1 naaa gltp mtmr6 gata6 wdtc1 pi4kb sccpdh degs1 arf1 thnsl2 nceh1 pik3r1 gpc3 lamtor1 acsl…
0.00723408	109	1126	1.42094	RNA processing	http://amigo.geneontology.org/amigo/term/GO:0006396	elac2 luc7l tsr3 zcchc8 usp36 zc3h11a wdr3 kars1 adat1 dhx8 znf638 rbms2 xab2 snrpa ppie srrt aars1 hnrnpc cwf19l1 ddx17 zc3h7b prmt5 srsf5 dicer1 prpf6 cdk5rap1 pop1 esrp1 ints10 pop4 npm3 mtpap rpl19 ints2 utp6 ppp1r9b luc7l3 nop2 srsf9 srsf3 bysl ppp2ca rrp9 ncl sf3b1 srsf4 heatr1 fcf1 tardbp khdrbs1 exosc9 srsf6 bmp4 emg1 rpl27 snrpa1 prmt7 toe1 thumpd3 rbmx2 zc3h10 hnrnpa1 cdk9 ints14 snrpf …
0.041473	108	1208	1.31233	Carbohydrate derivative metabolic process	http://amigo.geneontology.org/amigo/term/GO:1901135	gpc1 elovl1 pdk3 rora gba2 ung itm2a slc4a4 magi3 seh1l dld mtap galnt16 ahcy renbp pgk1 dhodh nagpa cemip ogdh prkag2 nup88 tpi1 golph3 abhd14b trak2 nt5c1a akr1a1 rpn2 tjp2 dlst rhoq slc10a7 nt5c3a chst3 itih5 pfkfb2 pigt slc35b3 sdf2l1 mgat3 dctd ramp1 pemt macrod1 b4galnt1 galnt5 ndst4 gltp npc1 app arnt sccpdh cask gpc3 csgalnact1 itih2 acsl1 rpia hs3st3a1 acss1 hk1 alg8 pde9a neu3 syvn1 aco…
0.00849827	108	1121	1.41418	Organophosphate metabolic process	http://amigo.geneontology.org/amigo/term/GO:0019637	mtmr7 nadk nr1h4 nr1h3 kars1 elovl1 pdk3 inpp5a ip6k2 rora pld1 rexo2 ung slc4a4 magi3 seh1l cpne3 ddhd2 itpkc ache pgs1 pitpnm2 dld pla2g3 sla2 cds2 pgk1 dhodh ogdh prkag2 plekha1 nup88 gnb3 tpi1 fig4 abhd14b plekha3 nt5c1a akr1a1 apoa1 tjp2 dlst rhoq pik3ca nt5c3a pfkfb2 pigt mocs1 slc35b3 gpcpd1 dctd abhd12b pemt lpin1 naaa mtmr6 gata6 app pi4kb arnt arf1 pik3r1 cask acsl1 rpia acss1 hk1 pde9a…
0.00388514	108	1092	1.45174	Regulation of cellular component movement	http://amigo.geneontology.org/amigo/term/GO:0051270	spag9 nisch was dpep1 flt4 phpt1 f7 lamc2 limch1 pkn2 slk actn1 stk10 ppp2r3a sri map2 ssh1 cpne3 slc8b1 itga6 tf apoh epb41l4b sirt1 jak2 abl1 hmox1 lgmn mapre1 coro1a rab11a cemip sfrp1 cadm4 cdk6 creb3 gata3 cxcl12 bmpr1a slc9a3r1 cd81 sash1 ccr6 srf vegfa thbs4 prox1 cd274 rap2a bmp4 kdr mgat3 mtus1 plvap afdn ccl25 capn7 pparg glul plxnc1 spry2 ccn3 cyp1b1 itgav lef1 tpm1 ccdc40 app pik3r1 d…
0.0390065	107	1192	1.31763	Positive regulation of cellular component organization	http://amigo.geneontology.org/amigo/term/GO:0051130	ap2b1 ercc1 was phldb1 spast epha3 nckap1 limch1 hsp90aa1 ssh1 ddhd2 psmc5 ppp1r13b pxn itga6 tf abl1 ranbp1 pla2g3 mapre1 e2f1 coro1a eef2k rab11a nbn sfrp1 ankrd27 cxcl12 mapk8 ppif rnd2 camkk2 fig4 srf vegfa crbn ccdc88a cct4 prox1 apoa1 creb1 rhoq tcp1 pik3ca cnot1 c3 id1 kdr baiap2l2 eps8l1 nphp4 map1b pparg hnrnpa1 cct7 plxnc1 calcoco2 skil actr2 tpm1 katnb1 app arf1 pik3r1 tenm2 ttbk1 gpc3…
0.0257882	107	1167	1.34586	Regulation of protein phosphorylation	http://amigo.geneontology.org/amigo/term/GO:0001932	spag9 marco flt4 limch1 hipk2 mydgf hsp90aa1 pibf1 tpx2 clspn cdc6 sirt1 jak2 abl1 gadd45b gskip cdk5rap1 tsc2 eef2k cemip nbn sfrp1 cadm4 prkag2 bmpr1a dkk1 ppp1r9b prkar1a slc9a3r1 snx25 hipk3 cd81 camkk2 sash1 vegfa thbs4 ppp2ca ccdc88a cnppd1 oprd1 prox1 apoa1 tnfaip3 ccnd2 tardbp cd80 pik3ca rap2a bmp4 c3 ptprb kdr map3k10 ppp1r1b il6st spry2 cdk9 peli2 card14 brd4 app nlrp12 ttbk1 trpt1 mbi…
0.0124141	106	1115	1.39546	Negative regulation of cell death	http://amigo.geneontology.org/amigo/term/GO:0060548	ap2b1 nr1h4 dpep1 flt4 hipk2 tmem161a kdm4a inpp5a mnt mydgf rab7a ung itch palb2 psmc5 aars1 itga6 apoh sirt1 jak2 abl1 pla2g3 hmox1 lgmn nfkbia chmp4b coro1a eef2k sfrp1 bnip3l creb3 gata3 cxcl12 mapk8 dkk1 ppif nkx3-2 hipk3 vegfa golph3 cacybp nenf creb1 tnfaip3 ccnd2 pik3ca srsf6 bmp4 id1 pcid2 bcl2l12 bcl11b kdr ramp2 dstyk tpt1 il6st spry2 ccn3 ttpa itgav lef1 gata6 npc1 card14 cbx4 tmf1 pl…
0.0143039	105	1111	1.38727	Negative regulation of multicellular organismal process	http://amigo.geneontology.org/amigo/term/GO:0051241	tfpi cry1 nr1h4 rnf10 nr1h3 f7 kdm4a cbfb otud5 atp2b1 epn2 sri map2 itch pibf1 cyld lag3 apoh ezr comt jak2 pla2g3 hmox1 lgmn dicer1 pgk1 mefv homer2 sfrp1 cd33 hamp cdk6 phf14 rheb gata3 bmpr1a dkk1 nkx3-2 il17f fig4 srf thbs4 arrdc3 ppp2ca trak2 apoa1 tnfaip3 cd274 trim25 srsf6 bmp4 id1 nr1d1 tspan8 klf2 gata5 pparg loxl2 lpin1 dtx1 spry2 ccn3 lef1 gata6 nlrp12 abcg8 plac8 pik3r1 crhbp tnfrsf2…
0.000126783	104	937	1.62922	Regulation of protein localization	http://amigo.geneontology.org/amigo/term/GO:0032880	ap2b1 cacna2d2 nadk nr1h4 nr1h3 epha3 phpt1 usp36 gpc1 sri map2 epb41l2 hsp90aa1 xpo1 ssh1 ache ppp1r13b slc8b1 ezr jak2 misp rhbdd3 rangap1 e2f1 rab11a cemip sfrp1 ubr5 leprotl1 bnip3l cd33 mapk8 gbf1 ppp1r9b cd81 bysl vegfa golph3 dnajc27 ccdc88a cct4 rhoq tcp1 tardbp trim25 rab9a pfkfb2 iqsec2 bmp4 nr1d1 mgat3 afdn ano1 trim21 per2 snap25 clock mdfic cct7 glul stx6 anp32b ccn3 trim29 npepps ar…
0.0104817	103	1069	1.41432	Hematopoietic or lymphoid organ development	http://amigo.geneontology.org/amigo/term/GO:0048534	ercc1 flt4 psma4 hipk2 cbfb rora atp6ap1 tcf3 actn1 tpd52 itm2a itch cnot4 psmc5 lag3 tf cebpe sirt1 jak2 abl1 pla2g3 myh9 psma3 nfkbia e2f1 kat8 sfrp1 clptm1 sipa1l3 cdk6 gata3 foxn1 nkx3-2 zbtb16 cd81 ccr6 srf vegfa gon4l rbbp5 creb1 cd80 cdk2 bmp4 pcid2 bcl11b klf2 kdr dnajb9 pparg dock2 dtx1 kcp ireb2 lef1 etv6 app arnt pik3r1 gpc3 itgb1 camk4 zfp36l2 mr1 mertk lrrk1 sh3rf1 c1qc ikzf3 syvn1 n…
0.00401089	103	1032	1.46502	Regulation of cellular component biogenesis	http://amigo.geneontology.org/amigo/term/GO:0044087	ercc1 was phldb1 epha3 arhgap6 map4 nckap1 limch1 slk cbfb gba2 pld1 rab7a map2 hsp90aa1 atp8b1 cyld chmp2b ssh1 psmc5 pxn ezr abl1 mapre1 chmp4b coro1a mefv eef2k sfrp1 ankrd27 napa mtpn dkk1 mak srf vegfa crbn ccdc88a alms1 oprd1 apoa1 creb1 rhoq pik3ca ormdl2 rab17 cnot1 ncln id1 kdr baiap2l2 eps8l1 chmp1a nphp4 map1b dnajb1 fhod3 stam actr2 preb tpm1 app rpl13a arf1 atg3 myo10 pik3r1 tenm2 tt…
1.25003e-05	103	872	1.73384	Regulation of cellular localization	http://amigo.geneontology.org/amigo/term/GO:0060341	ap2b1 nadk nr1h4 epha3 phpt1 atp9a usp36 ppp1r12a gpc1 nedd4 sri map2 epb41l2 hsp90aa1 xpo1 ssh1 ppp1r13b ezr jak2 abl1 misp pla2g3 hmox1 rangap1 e2f1 coro1a rab11a cemip jph1 ubr5 leprotl1 bnip3l mapk8 gbf1 gosr1 ppp1r9b cd81 bysl vegfa dnajc27 ccdc88a cct4 pcdh17 rhoq tcp1 tardbp khdrbs1 iqsec2 bmp4 nr1d1 mgat3 reep5 ano1 map1b mdfic cct7 glul stx6 iscu anp32b trim29 preb npepps arf1 pik3r1 mep…
0.0214037	102	1094	1.36858	Tube development	http://amigo.geneontology.org/amigo/term/GO:0035295	flt4 hipk2 rora epn2 mydgf hspb11 apob apoh sirt1 abl1 hmox1 myh9 ift52 pgk1 tsc2 sfrp1 tspan12 phf14 shb gata3 bmpr1a foxn1 nkx3-2 sash1 il17f srf vegfa thbs4 ift57 ncl prox1 creb1 tnfaip3 sfrp5 pik3ca srsf6 bmp4 c3 id1 ptprb klf2 kdr gata5 ramp2 pparg ramp1 loxl2 vav3 il6st glul spry2 ccn3 cyp1b1 itgav shroom3 lef1 gata6 ccdc40 col8a1 kdm6a gpc3 adam12 itgb1 spata2 plxdc1 jak1 fzd5 tgfbr2 hand2…
0.0104454	102	1056	1.41783	Regulation of locomotion	http://amigo.geneontology.org/amigo/term/GO:0040012	spag9 nisch was dpep1 flt4 phpt1 f7 lamc2 limch1 pkn2 slk stk10 ppp2r3a ssh1 cpne3 slc8b1 itga6 tf apoh epb41l4b sirt1 jak2 abl1 hmox1 lgmn mapre1 coro1a rab11a cemip sfrp1 cadm4 cdk6 creb3 gata3 cxcl12 bmpr1a slc9a3r1 cd81 sash1 ccr6 srf vegfa thbs4 arrdc3 prox1 cd274 rap2a bmp4 kdr mgat3 mtus1 plvap afdn ccl25 capn7 pparg glul plxnc1 spry2 ccn3 cyp1b1 itgav lef1 tpm1 app pik3r1 dock5 itgb1 sema…
0.00598558	102	1034	1.44799	Response to organic cyclic compound	http://amigo.geneontology.org/amigo/term/GO:0014070	tfpi cry1 nr1h4 rnf14 abcc2 nr1h3 f7 cbfb rora nedd4 atp2b1 ssh1 apob gnao1 itga6 ezr comt sirt1 jak2 abl1 mtap ranbp1 ggt5 ddx17 prmt5 nfkbia dhodh eef2k homer2 sfrp1 ubr5 hamp kdm4c ppp1r9b slc9a3r1 ufsp2 panx1 golph3 bche arid1a trim25 cnot1 bmp4 id1 nr1d1 klf2 cdo1 rpl27 ramp2 map1b ppp1r1b pparg clock rgs8 cyp1b1 actr2 lef1 ncoa2 gnal npc1 app carm1 arl6ip5 tmf1 crhbp nr3c2 acsl1 zfp36l2 hnr…
5.1305e-06	102	842	1.77818	Actin filament-based process	http://amigo.geneontology.org/amigo/term/GO:0030029	nisch was epha3 arhgap6 phpt1 nckap1 elmo2 limch1 gba2 tesk2 actn1 sri epb41l2 epb41l3 ssh1 pxn tf myh7 ezr epb41l4b jak2 abl1 myh9 coro1a sfrp1 mtpn cxcl12 ppp1r9b rnd2 prkar1a slc9a3r1 arfgef3 srf ccdc88a alms1 prox1 apoa1 rhoq pdlim2 pik3ca iqsec2 rap2a id1 baiap2l2 mkln1 myo5c nphp4 mprip dock2 fhod3 actr2 shroom3 fgd4 tpm1 myo1f arf1 pik3r1 arhgap26 daam2 shroom2 msrb2 itgb1 pcdh15 obscn cxa…
0.00795688	101	1031	1.43797	Hemopoiesis	http://amigo.geneontology.org/amigo/term/GO:0030097	ercc1 flt4 psma4 hipk2 cbfb rora atp6ap1 tcf3 actn1 tpd52 itm2a itch cnot4 psmc5 lag3 tf cebpe sirt1 jak2 abl1 pla2g3 myh9 psma3 nfkbia e2f1 kat8 sfrp1 clptm1 sipa1l3 cdk6 gata3 foxn1 zbtb16 cd81 ccr6 srf vegfa gon4l rbbp5 creb1 cd80 cdk2 bmp4 pcid2 bcl11b klf2 kdr dnajb9 pparg dock2 dtx1 kcp ireb2 lef1 etv6 app arnt pik3r1 gpc3 itgb1 camk4 zfp36l2 mr1 mertk lrrk1 sh3rf1 c1qc ikzf3 syvn1 nlrp3 fz…
0.00471209	101	1013	1.46352	Positive regulation of transport	http://amigo.geneontology.org/amigo/term/GO:0051050	ap2b1 nadk nr1h3 phpt1 usp36 nedd4 atp2b1 atp6ap1 sri rab7a map2 cadps2 abcb1 ache ppp1r13b tf ezr sirt1 jak2 abl1 pla2g3 nfkbia e2f1 eef2k cemip ubr5 cd33 creb3 cxcl12 mapk8 slc9a3r1 cd81 vegfa golph3 apoa1 creb1 rhoq tardbp khdrbs1 rab9a pfkfb2 c3 ano1 pparg grp dock2 glul stam anp32b rab15 npepps arf1 tmf1 pik3r1 cask gpc3 sybu stom sec16a fez1 itgb1 acsl1 mertk cnst ctss fzd5 adora1 f2rl1 slc…
0.00850041	99	1010	1.4388	Regulation of cell motility	http://amigo.geneontology.org/amigo/term/GO:2000145	spag9 nisch was dpep1 flt4 phpt1 f7 lamc2 limch1 pkn2 slk stk10 ppp2r3a ssh1 cpne3 slc8b1 itga6 tf apoh epb41l4b sirt1 jak2 abl1 hmox1 lgmn mapre1 coro1a rab11a cemip sfrp1 cadm4 cdk6 creb3 gata3 cxcl12 bmpr1a slc9a3r1 cd81 sash1 ccr6 srf vegfa thbs4 prox1 cd274 rap2a bmp4 kdr mgat3 mtus1 plvap afdn ccl25 capn7 pparg glul plxnc1 spry2 ccn3 cyp1b1 itgav lef1 tpm1 app pik3r1 dock5 itgb1 sema3d jam2…
0.00347491	99	978	1.48588	Microtubule-based process	http://amigo.geneontology.org/amigo/term/GO:0007017	phldb1 spast epha3 map4 ppp1r12a slk rassf1 gba2 tube1 usp33 dync1i2 map2 hspb11 xpo1 pibf1 cyld chmp2b apob seh1l tpx2 kif16b ezr sirt1 abl1 misp ranbp1 pla2g3 myh9 rangap1 ift52 mapre1 chmp4b stag2 rab11a arhgap21 septin4 tubd1 slc9a3r1 mak ccr6 ift57 ccdc88a trak2 pard3b alms1 ptpa cdk2 tuba1b xrcc3 tuba4a qrich2 tubgcp2 chmp1a nphp4 map1b bloc1s1 spry2 actr2 katnb1 kifc3 ss18 ccdc40 tpgs1 app…
0.000789737	98	919	1.5653	Supramolecular fiber organization	http://amigo.geneontology.org/amigo/term/GO:0097435	was spast arhgap6 lamc2 nckap1 elmo2 limch1 slk gba2 actn1 map2 pkp1 ssh1 tpx2 pxn ltbp4 itga6 tf ezr jak2 abl1 mapre1 coro1a rab11a sfrp1 mtpn cxcl12 ppp1r9b rnd2 prkar1a srf ccdc88a alms1 prox1 apoa1 pik3ca col10a1 id1 baiap2l2 myo5c col5a1 tubgcp2 map1b mprip loxl2 fhod3 cyp1b1 actr2 shroom3 tpm1 katnb1 app myo1f arf1 col8a1 pik3r1 shroom2 msrb2 serpinh1 itgb1 pcdh15 dst obscn adamts3 ppp1r9a …
0.0208034	96	1017	1.3856	Response to lipid	http://amigo.geneontology.org/amigo/term/GO:0033993	tfpi cry1 nr1h4 rnf14 abcc2 nr1h3 epha3 f7 tmem161a cbfb pdk3 otud5 rora nedd4 atp2b1 apob cebpe comt sirt1 jak2 abl1 mtap ranbp1 ggt5 ddx17 nfkbia e2f1 sfrp1 ubr5 hamp kdm4c mapk8 ppp1r9b ufsp2 sash1 bche arid1a creb1 tnfaip3 cd274 trim25 cd80 cnot1 bmp4 nr1d1 cdo1 rpl27 ramp2 map1b pparg clock lef1 ncoa2 gata6 npc1 carm1 tmf1 crhbp nr3c2 acsl1 zfp36l2 hnrnpu safb ptger1 nlrp3 tgfbr2 hmgb2 hey1 …
0.0162901	96	1006	1.40075	Amide biosynthetic process	http://amigo.geneontology.org/amigo/term/GO:0043604	rps20 mrps10 gatb kars1 zc3h15 elovl1 pdk3 eif4g3 pld1 cnot4 mrps33 aars1 dld dhps ggt5 eif3d eif5 eef1a2 cdk5rap1 eef2k mtpn rpl19 drg2 mrpl27 ddx6 mrpl51 rps12 ncl eif2b4 mtrf1 tardbp khdrbs1 ormdl2 exosc9 cnot1 ilf3 qrsl1 rpl27 per2 unk pemt cndp2 rps15a b4galnt1 ireb2 ppa2 rps2 tob1 app rpl13a degs1 mrps5 rps3a rpl10 mrps28 mtg1 eif3m cdc123 acsl1 zfp36l2 acss1 cnot8 rpl30 eif4a2 eif4a1 b3gal…
0.0155825	96	1003	1.40494	Regulation of cellular catabolic process	http://amigo.geneontology.org/amigo/term/GO:0031329	rnf14 gabarapl2 clec16a psma4 usp36 hipk2 kdm4a nedd4 usp33 itch keap1 slc4a4 cnot4 hsp90aa1 pkp1 xpo1 psmc5 hnrnpc ezr sirt1 abl1 klhl22 hmox1 psma3 eef1a2 e2f1 chmp4b usp10 tsc2 mefv kat8 bnip3l hamp rheb prkag2 mapk8 ddx6 cd81 camkk2 tfeb aadac qsox1 apoa1 tnfaip3 tardbp pik3ca optn exosc9 pfkfb2 cnot1 pcid2 kdr mgat3 qrich2 sh3bp4 trim21 ppp1r3d dram1 calcoco2 atraid tob1 npc1 trim65 app arnt…
0.00412601	96	948	1.48645	Regulation of transferase activity	http://amigo.geneontology.org/amigo/term/GO:0051338	rps20 flt4 epha3 phpt1 hsp90aa1 pibf1 tpx2 clspn cdc6 sirt1 jak2 abl1 gadd45b gskip sla2 eef1a2 cdk5rap1 tsc2 rbl2 cemip nbn sfrp1 prkag2 dkk1 prkar1a slc9a3r1 hipk3 cd81 camkk2 sash1 vegfa arrdc3 ppp2ca ccdc88a cct4 cnppd1 prox1 tnfaip3 ccnd2 tcp1 pik3ca pfkfb2 bmp4 ptprb kdr map3k10 ppp1r1b pparg dstyk vav3 spry2 dcun1d5 rps2 card14 app pik3r1 ttbk1 trpt1 mbip acsl1 hnrnpu mertk gnaq eif4a2 ppp…
0.0317463	95	1028	1.35649	Positive regulation of intracellular signal transduction	http://amigo.geneontology.org/amigo/term/GO:1902533	spag9 rps20 marco flt4 clec16a f7 hipk2 nedd4 atp6ap1 mydgf hsp90aa1 seh1l map3k20 sirt1 jak2 abl1 gadd45b klhl22 hmox1 rheb gata3 dkk1 septin4 lrrc59 slc9a3r1 sash1 vegfa golph3 dnajc27 strn nenf prox1 apoa1 trim25 cd80 pik3ca bmp4 xrcc3 pcid2 kdr map3k10 ccl25 trim21 dstyk spry2 skil peli2 brd4 app nlrp12 arl6ip5 pik3r1 lamtor1 itgb1 mbip nr3c2 schip1 lrrk1 sh3rf1 auts2 htr6 fzd5 nek10 hand2 f2…
0.0189037	95	1000	1.39448	Cell-cell adhesion	http://amigo.geneontology.org/amigo/term/GO:0098609	itgal vezt elmo2 cbfb stk10 itch pkp1 siglec1 lag3 itga6 ezr jak2 abl1 myh9 coro1a cd276 clec4m cd33 gata3 cxcl12 cdh23 prkar1a zbtb16 cd81 srf vegfa thbs4 golph3 apoa1 pcdh17 tjp2 cd274 cd80 pik3ca bmp4 afdn gata5 ccl25 nphp4 il6st dtx1 ccn3 trim29 cyp1b1 itgav lef1 kifc3 hmcn1 cntn4 myo10 pik3r1 tenm2 tnfrsf21 zan mpzl2 itgb1 pcdh15 obscn cxadr jam2 pcdh1 plpp3 jak1 fblim1 nexn nlrp3 pdlim5 tgf…
1.52378e-06	95	744	1.87429	Actin cytoskeleton organization	http://amigo.geneontology.org/amigo/term/GO:0030036	nisch was epha3 arhgap6 phpt1 nckap1 elmo2 limch1 gba2 tesk2 actn1 epb41l2 epb41l3 ssh1 pxn tf ezr epb41l4b jak2 abl1 myh9 coro1a sfrp1 mtpn cxcl12 ppp1r9b rnd2 prkar1a slc9a3r1 arfgef3 srf ccdc88a alms1 prox1 apoa1 rhoq pdlim2 pik3ca iqsec2 rap2a id1 baiap2l2 mkln1 myo5c nphp4 mprip dock2 fhod3 actr2 shroom3 fgd4 tpm1 myo1f arf1 pik3r1 arhgap26 daam2 shroom2 msrb2 itgb1 pcdh15 obscn cxadr fgd5 a…
0.0252424	94	1001	1.37842	Negative regulation of programmed cell death	http://amigo.geneontology.org/amigo/term/GO:0043069	nr1h4 dpep1 flt4 hipk2 tmem161a mnt mydgf rab7a ung itch palb2 psmc5 aars1 itga6 apoh sirt1 jak2 abl1 pla2g3 hmox1 lgmn nfkbia coro1a eef2k sfrp1 bnip3l creb3 gata3 cxcl12 mapk8 dkk1 ppif nkx3-2 hipk3 vegfa golph3 tnfaip3 ccnd2 pik3ca srsf6 bmp4 id1 pcid2 bcl2l12 bcl11b kdr ramp2 dstyk tpt1 il6st spry2 itgav lef1 gata6 card14 cbx4 tmf1 plac8 rps3a pik3r1 rpl10 apip itgb1 mertk sh3rf1 syvn1 adora1…
0.000212245	94	836	1.65047	Localization within membrane	http://amigo.geneontology.org/amigo/term/GO:0051668	itgal ap2b1 rps20 rabep1 epha3 atp9a gpc1 slc9a3r2 tram2 frmpd1 rab7a hsp90aa1 epb41l3 ssh1 ppp1r13b ezr pla2g3 hmox1 e2f1 chmp4b rab11a cemip ankrd27 sec61b mapk8 rpl19 ppp1r9b slc9a3r1 cd81 rps12 golph3 ccdc88a gorasp2 rhoq pex16 optn iqsec2 rab17 rap2a tm9sf2 ccdc93 afdn rab11fip4 rpl27 ramp2 ramp1 snap25 rps15a dock2 stx6 rab15 rps2 npc1 app rpl13a snx27 arl6ip5 atg3 rps3a pik3r1 gpc3 rpl10 s…
0.0105598	93	946	1.44304	Regulation of cell migration	http://amigo.geneontology.org/amigo/term/GO:0030334	spag9 nisch dpep1 flt4 f7 lamc2 limch1 slk stk10 ppp2r3a ssh1 cpne3 slc8b1 itga6 apoh epb41l4b sirt1 jak2 abl1 hmox1 lgmn mapre1 coro1a rab11a cemip sfrp1 creb3 gata3 cxcl12 bmpr1a slc9a3r1 cd81 sash1 ccr6 srf vegfa thbs4 prox1 cd274 rap2a bmp4 kdr mgat3 mtus1 plvap afdn ccl25 capn7 pparg glul plxnc1 spry2 ccn3 cyp1b1 itgav lef1 tpm1 app pik3r1 dock5 itgb1 sema3d jam2 plpp3 nexn adora1 tgfbr2 f2r…
1.35758e-07	93	686	1.98997	Organelle localization	http://amigo.geneontology.org/amigo/term/GO:0051640	spag9 spast map4 atp6ap1 dync1i2 map2 hsp90aa1 xpo1 pibf1 chmp2b seh1l ezr misp pla2g3 hmox1 myh9 mapre1 chmp4b rab11a napa sec23ip gbf1 arhgap21 nup88 gosr1 slc9a3r1 stx2 tfeb sec24a mlph trak2 pard3b alms1 pcdh17 ppp6c cep89 rab17 tuba4a myo5c chmp1a nphp4 map1b stard3 snap25 bloc1s1 stx6 spry2 vps45 sytl2 actr2 preb rab15 katnb1 tpgs1 myo1f arf1 eml4 shroom2 cetn2 sybu sec16a arfgap2 lamtor1 f…
0.0261924	92	978	1.38082	Negative regulation of apoptotic process	http://amigo.geneontology.org/amigo/term/GO:0043066	nr1h4 dpep1 flt4 hipk2 tmem161a mnt mydgf ung itch palb2 aars1 itga6 apoh sirt1 jak2 abl1 pla2g3 hmox1 lgmn nfkbia coro1a eef2k sfrp1 bnip3l creb3 gata3 cxcl12 mapk8 dkk1 ppif nkx3-2 hipk3 vegfa golph3 tnfaip3 ccnd2 pik3ca srsf6 bmp4 id1 pcid2 bcl2l12 bcl11b kdr ramp2 dstyk tpt1 il6st spry2 itgav lef1 gata6 card14 cbx4 tmf1 plac8 rps3a pik3r1 rpl10 apip itgb1 mertk sh3rf1 syvn1 adora1 hmgb2 hand2…
0.032772	91	979	1.36441	Cellular homeostasis	http://amigo.geneontology.org/amigo/term/GO:0019725	mcub nadk nr1h4 abcc2 slc4a7 cp phpt1 slc9a7 pdk3 atp2b1 atp6ap1 slc12a1 sri rab7a slc4a4 chmp2b slc8b1 dld tf sirt1 jak2 abl1 hmox1 coro1a cemip jph1 hamp cxcl12 cdh23 slc9a3r1 gnb3 ccr6 srf c7 slc10a7 pik3ca ormdl2 nr1d1 steap4 ano1 tpt1 slc9a5 iscu ireb2 ttpa itgav app wdtc1 arf1 pik3r1 sybu sidt2 itpr1 mcoln2 atp6v1c1 hk1 atp2b2 ptger1 adora1 f2rl1 slc30a8 slc4a2 cybb pdzd8 ccdc186 prkcb smad…
0.0208034	90	942	1.40242	Positive regulation of phosphorus metabolic process	http://amigo.geneontology.org/amigo/term/GO:0010562	nr1h4 marco flt4 epha3 ppp1r12a limch1 hipk2 mydgf slc4a4 hsp90aa1 pibf1 tpx2 itga6 tf clspn cdc6 sirt1 jak2 abl1 eef1a2 cdk5rap1 cemip nbn cd33 prkag2 bmpr1a dkk1 prkar1a cd81 camkk2 sash1 vegfa thbs4 ppp2ca ccdc88a oprd1 prox1 ccnd2 ptpa cd80 pik3ca pfkfb2 rap2a bmp4 c3 kdr map3k10 dstyk vav3 il6st spry2 cdk9 peli2 card14 app arnt ttbk1 acsl1 mertk lrrk1 ppp1r9a fzd5 adora1 nek10 tgfbr2 rictor …
0.0208034	90	942	1.40242	Positive regulation of phosphate metabolic process	http://amigo.geneontology.org/amigo/term/GO:0045937	nr1h4 marco flt4 epha3 ppp1r12a limch1 hipk2 mydgf slc4a4 hsp90aa1 pibf1 tpx2 itga6 tf clspn cdc6 sirt1 jak2 abl1 eef1a2 cdk5rap1 cemip nbn cd33 prkag2 bmpr1a dkk1 prkar1a cd81 camkk2 sash1 vegfa thbs4 ppp2ca ccdc88a oprd1 prox1 ccnd2 ptpa cd80 pik3ca pfkfb2 rap2a bmp4 c3 kdr map3k10 dstyk vav3 il6st spry2 cdk9 peli2 card14 app arnt ttbk1 acsl1 mertk lrrk1 ppp1r9a fzd5 adora1 nek10 tgfbr2 rictor …
0.00797209	90	897	1.47278	Positive regulation of cell differentiation	http://amigo.geneontology.org/amigo/term/GO:0045597	spag9 gpc1 kdm4a cbfb atp6ap1 tcf3 apob srrt sirt1 jak2 abl1 pla2g3 prmt5 dicer1 e2f1 olfm4 eef2k rab11a sfrp1 ppp1r13l ankrd27 hamp rheb kdm4c gata3 cxcl12 bmpr1a aspa rnd2 foxn1 zbtb16 srf vegfa prox1 apoa1 creb1 cd80 bmp4 pcid2 kdr gata5 ramp2 map1b pparg loxl2 il6st plxnc1 skil actr2 atraid lef1 gata6 carm1 arnt ttbk1 dock5 fez1 hnrnpu nlrp3 tgfbr2 hmgb2 spint1 smad3 nudt21 stat3 ror2 robo1 c…
0.0389637	89	962	1.35801	Negative regulation of developmental process	http://amigo.geneontology.org/amigo/term/GO:0051093	spag9 rnf10 nr1h3 kdm4a ngef cbfb rora epn2 nfatc3 map2 lag3 apoh sirt1 abl1 prmt5 lgmn dicer1 nfkbia e2f1 pgk1 sfrp1 cdk6 phf14 gata3 bmpr1a dkk1 nkx3-2 zbtb16 ddx6 il17f vegfa thbs4 ppp2ca trak2 sfrp5 bhlhe41 srsf6 bmp4 id1 nr1d1 bcl2l12 klf2 col5a1 pparg tpt1 loxl2 sort1 dtx1 spry2 skil anp32b ccn3 itgav lef1 tob1 app carm1 cntn4 plac8 pik3r1 daam2 itgb1 zfp36l2 hnrnpu sema3d trim11 c1qc lmx1a…
0.0351495	89	957	1.3651	Negative regulation of transcription by RNA polymerase II	http://amigo.geneontology.org/amigo/term/GO:0000122	cry1 etv7 nr1h4 nr1h3 hipk2 cbfb nedd4 mnt tcf3 nfatc3 xpo1 ezr sirt1 cbx7 dicer1 sla2 e2f1 ppp1r13l hamp tfec phf14 gata3 dkk1 nkx3-2 zbtb16 srf vegfa tfcp2l1 prdm2 prox1 epc1 khdrbs1 bhlhe41 cnot1 bmp4 id1 nr1d1 klf2 dnajb1 pparg per2 loxl2 bhlhe40 skil zfp37 trim29 lef1 etv6 ncoa2 gata6 cbx4 wdtc1 hdgf tenm2 mepce rpl10 hnrnpu hey1 nfil3 zhx1 smad3 coq7 irf2 stat3 zbtb5 ubb irf2bp1 cxxc5 hdac3…
0.0107727	88	886	1.45793	Tube morphogenesis	http://amigo.geneontology.org/amigo/term/GO:0035239	flt4 hipk2 rora epn2 mydgf apob apoh sirt1 abl1 hmox1 myh9 ift52 pgk1 tsc2 sfrp1 tspan12 shb gata3 bmpr1a foxn1 sash1 il17f srf vegfa thbs4 ift57 ncl prox1 tnfaip3 sfrp5 pik3ca bmp4 c3 id1 ptprb klf2 kdr ramp2 pparg ramp1 loxl2 vav3 glul spry2 ccn3 cyp1b1 itgav shroom3 lef1 gata6 ccdc40 col8a1 kdm6a gpc3 adam12 itgb1 plxdc1 jak1 fzd5 tgfbr2 hand2 esm1 erap1 hey1 fzd6 cybb jam3 spint1 prkcb anpep …
0.0162901	86	882	1.43126	Cellular chemical homeostasis	http://amigo.geneontology.org/amigo/term/GO:0055082	mcub nadk nr1h4 abcc2 slc4a7 cp phpt1 slc9a7 pdk3 atp2b1 atp6ap1 sri rab7a slc4a4 slc8b1 tf sirt1 jak2 abl1 hmox1 coro1a cemip jph1 hamp cxcl12 cdh23 slc9a3r1 ccr6 srf c7 slc10a7 pik3ca ormdl2 nr1d1 steap4 ano1 tpt1 slc9a5 iscu ireb2 ttpa itgav app wdtc1 arf1 pik3r1 sybu sidt2 itpr1 mcoln2 atp6v1c1 hk1 atp2b2 ptger1 adora1 f2rl1 slc30a8 slc4a2 pdzd8 ccdc186 prkcb smad3 ca7 p2ry1 kcnk3 lpar3 xcr1 …
0.00032932	86	757	1.66759	Cell junction organization	http://amigo.geneontology.org/amigo/term/GO:0034330	epha3 arhgap6 lamc2 limch1 pkn2 slk ngef cbfb nedd4 tesk2 actn1 tns1 pkp1 epb41l3 chmp2b ssh1 ache itga6 abl1 lgmn eef2k sfrp1 ndrg1 dkk1 srf vegfa strn pcdh17 tjp2 stau1 rab17 c3 kdr afdn ramp2 nphp4 map1b grhl1 lamc1 actr2 kifc3 app arf1 pik3r1 sybu dst utrn cxadr lrfn2 ppp1r9a c1qc fblim1 lmx1a pdlim5 fzd5 f2rl1 micall2 svep1 arf6 jam3 ppfibp2 smad3 cdh2 tanc2 pten synpo c1qa ugt8 baiap2 lrrtm…
0.00540931	85	825	1.51235	Lymphocyte activation	http://amigo.geneontology.org/amigo/term/GO:0046649	itgal ercc1 was btn3a1 cbfb rora tcf3 ung tpd52 itm2a itch pibf1 txlna lag3 abl1 rhbdd3 myh9 sla2 coro1a cd276 nbn sfrp1 clptm1 gata3 prkar1a foxn1 zbtb16 cd81 ccr6 srf msh6 gon4l tnfaip3 cd274 cd80 pik3ca bmp4 pcid2 bcl11b igll1 dnajb9 themis2 vav3 il6st dock2 dtx1 lef1 snx27 pik3r1 tnfrsf21 itgb1 camk4 zfp36l2 mr1 mertk sh3rf1 cxadr ikzf3 syvn1 nlrp3 fzd5 tgfbr2 f2rl1 nfil3 prkcb ap1g1 smad3 nl…
0.00527045	85	824	1.51418	Regulation of kinase activity	http://amigo.geneontology.org/amigo/term/GO:0043549	flt4 epha3 hsp90aa1 pibf1 tpx2 clspn cdc6 sirt1 jak2 abl1 gadd45b gskip sla2 eef1a2 cdk5rap1 tsc2 rbl2 cemip nbn sfrp1 prkag2 dkk1 prkar1a slc9a3r1 hipk3 cd81 camkk2 sash1 vegfa ppp2ca ccdc88a cnppd1 prox1 tnfaip3 ccnd2 pik3ca pfkfb2 bmp4 ptprb kdr map3k10 ppp1r1b dstyk vav3 spry2 card14 app pik3r1 ttbk1 trpt1 mbip acsl1 hnrnpu mertk gnaq ppp1r9a zfyve28 fzd5 adora1 nek10 tgfbr2 ccnl1 rictor lmtk…
0.000353193	85	748	1.66803	Vasculature development	http://amigo.geneontology.org/amigo/term/GO:0001944	ap2b1 flt4 hipk2 rora epn2 nfatc3 mydgf apob apoh sirt1 abl1 hmox1 myh9 pgk1 sfrp1 tspan12 shb bmpr1a foxn1 sash1 il17f srf vegfa thbs4 ncl prox1 tnfaip3 epc1 pik3ca bmp4 c3 id1 ptprb klf2 kdr col5a1 ramp2 pparg ramp1 loxl2 vav3 glul spry2 anp32b ccn3 cyp1b1 itgav lef1 gata6 col8a1 gpc3 adam12 itgb1 plxdc1 jak1 sgcb fzd5 tgfbr2 hand2 esm1 erap1 hey1 svep1 cybb jam3 spint1 prkcb anpep stat3 npr1 r…
0.0150541	83	841	1.44867	Positive regulation of hydrolase activity	http://amigo.geneontology.org/amigo/term/GO:0051345	nr1h3 rabep1 gabarapl2 arhgap6 ppp1r12a zc3h15 ngef dnaja2 rasal2 arhgap15 gnao1 gmip itga6 apoh sirt1 jak2 ranbp1 rangap1 lgmn eif5 rp2 tsc2 mefv sfrp1 ankrd27 cd33 napa sipa1l3 adap1 mapk8 arhgap21 ric8b slc22a2 vegfa ift57 hspe1 apoa1 ptpa afdn ccl25 dnajb1 pparg vav3 dock2 rgs8 anp32b arhgap29 preb git2 tpm1 app nlrp12 arl6ip5 arhgap26 ttbk1 dock5 usp6nl arfgap2 itgb1 gnaq nlrp3 hmgb2 f2rl1 s…
0.000961041	83	750	1.62444	Protein localization to membrane	http://amigo.geneontology.org/amigo/term/GO:0072657	itgal ap2b1 rps20 rabep1 epha3 gpc1 slc9a3r2 tram2 frmpd1 rab7a hsp90aa1 epb41l3 ssh1 ppp1r13b ezr hmox1 e2f1 chmp4b rab11a cemip sec61b mapk8 rpl19 ppp1r9b slc9a3r1 cd81 rps12 golph3 ccdc88a gorasp2 rhoq pex16 optn iqsec2 rap2a tm9sf2 afdn rpl27 ramp2 ramp1 snap25 rps15a rab15 rps2 npc1 app rpl13a arl6ip5 atg3 rps3a pik3r1 gpc3 rpl10 stom sec16a itgb1 timm8b rabgef1 rpl30 cnst adora1 slmap rpl9 …
0.00347491	82	775	1.5531	Cell morphogenesis involved in differentiation	http://amigo.geneontology.org/amigo/term/GO:0000904	spast epha3 lamc2 gpc1 ngef nedd4 actn1 ntn4 usp33 map2 hsp90aa1 atrn pxn ezr abl1 myh9 olfm4 eef2k rab11a ankrd27 sipa1l3 gata3 cxcl12 rnd2 slc9a3r1 srf vegfa trak2 prox1 apoa1 creb1 pik3ca rap2a id1 bcl11b map1b unk lamc1 plxnc1 skil actr2 hecw2 itgav lef1 app cntn4 pik3r1 dock5 ncam1 fez1 itgb1 pcdh15 mertk sema3d auts2 ppp1r9a ntn3 zswim5 nexn lmx1a pdlim5 lmtk2 micall2 drgx robo1 cdh2 tanc2 …
0.000364217	82	715	1.68343	Cellular response to hormone stimulus	http://amigo.geneontology.org/amigo/term/GO:0032870	tfpi cry1 rnf14 abcc2 arid1b glp2r cbfb nedd4 atp2b1 atp6ap1 apob pxn cdc6 sirt1 jak2 ddx17 rangap1 srsf5 tsc2 eef2k sfrp1 ubr5 kdm4c prkar1a ufsp2 nr5a2 arid1a creb1 rhoq pik3ca cnot1 bmp4 nr1d1 ramp2 map1b pparg ramp1 ptpre lpin1 clock lef1 rab15 ncoa2 gata6 npc1 carm1 wdtc1 tmf1 pik3r1 crhbp nr3c2 acsl1 zfp36l2 hnrnpu atp6v1c1 safb ctss hey1 prkcb slc27a4 kctd6 rab31 stat3 sik2 fgb slc25a33 pt…
0.0252817	81	839	1.41713	Peptide biosynthetic process	http://amigo.geneontology.org/amigo/term/GO:0043043	rps20 mrps10 gatb kars1 zc3h15 eif4g3 pld1 cnot4 mrps33 aars1 dhps ggt5 eif3d eif5 eef1a2 cdk5rap1 eef2k mtpn rpl19 drg2 mrpl27 ddx6 mrpl51 rps12 ncl eif2b4 mtrf1 tardbp khdrbs1 exosc9 cnot1 ilf3 qrsl1 rpl27 per2 unk cndp2 rps15a ireb2 ppa2 rps2 tob1 app rpl13a mrps5 rps3a rpl10 mrps28 mtg1 eif3m cdc123 zfp36l2 cnot8 rpl30 eif4a2 eif4a1 mrpl55 rpl9 abce1 znf598 stat3 dnajc24 mrpl13 cebpb ppp1ca c…
0.0145677	81	815	1.45886	Cellular component morphogenesis	http://amigo.geneontology.org/amigo/term/GO:0032989	spag9 phldb1 spast epha3 lamc2 nckap1 gpc1 ngef nedd4 ntn4 usp33 map2 hsp90aa1 epb41l3 ezr abl1 pla2g3 dicer1 eef2k rab11a ankrd27 gata3 cxcl12 rnd2 prkar1a fig4 srf vegfa trak2 prox1 creb1 pik3ca rap2a id1 bcl11b map1b fhod3 plxnc1 skil actr2 hecw2 tpm1 app cntn4 tmf1 pik3r1 ncam1 fez1 itgb1 sema3d obscn auts2 ppp1r9a ntn3 zswim5 nexn lmx1a pdlim5 lmtk2 drgx wee1 robo1 ubb cdh2 tanc2 lpar3 pten …
0.0162901	80	808	1.45334	Translation	http://amigo.geneontology.org/amigo/term/GO:0006412	rps20 mrps10 gatb kars1 zc3h15 eif4g3 pld1 cnot4 mrps33 aars1 dhps ggt5 eif3d eif5 eef1a2 cdk5rap1 eef2k mtpn rpl19 drg2 mrpl27 ddx6 mrpl51 rps12 ncl eif2b4 mtrf1 tardbp khdrbs1 exosc9 cnot1 ilf3 qrsl1 rpl27 per2 unk rps15a ireb2 ppa2 rps2 tob1 app rpl13a mrps5 rps3a rpl10 mrps28 mtg1 eif3m cdc123 zfp36l2 cnot8 rpl30 eif4a2 eif4a1 mrpl55 rpl9 abce1 znf598 stat3 dnajc24 mrpl13 cebpb ppp1ca cd28 ns…
0.00246405	78	717	1.59684	Blood vessel development	http://amigo.geneontology.org/amigo/term/GO:0001568	ap2b1 flt4 hipk2 rora epn2 mydgf apob apoh sirt1 abl1 hmox1 myh9 pgk1 sfrp1 tspan12 shb bmpr1a foxn1 sash1 il17f srf vegfa thbs4 ncl prox1 tnfaip3 pik3ca bmp4 c3 id1 ptprb klf2 kdr col5a1 ramp2 pparg ramp1 loxl2 vav3 glul spry2 ccn3 cyp1b1 itgav lef1 gata6 col8a1 gpc3 adam12 itgb1 plxdc1 jak1 fzd5 tgfbr2 hand2 esm1 erap1 hey1 cybb jam3 spint1 prkcb anpep stat3 npr1 robo1 cdh2 pten ptprm rnf213 cd…
0.0131143	77	762	1.48328	Transmembrane receptor protein tyrosine kinase signaling pathway	http://amigo.geneontology.org/amigo/term/GO:0007169	ap2b1 flt4 epha3 f7 nckap1 elmo2 gpc1 ngef nedd4 atp6ap1 epn2 rab7a hsp90aa1 cpne3 pxn kif16b sirt1 jak2 abl1 lgmn tsc2 esrp1 cadm4 tspan12 phf14 shb gata3 plekha1 slc9a3r1 vegfa ccdc88a rhoq pik3ca kdr ptpre dstyk vav3 sort1 hnrnpa1 spry2 stam actr2 itgav ss18 cnksr1 arnt csrnp1 pik3r1 mertk atp6v1c1 adamts3 zfyve28 neu3 adora1 esm1 lmtk2 svep1 cybb prkcb slc27a4 stat3 ror2 robo1 sik2 pten baiap…
0.000151271	77	637	1.77435	Endocytosis	http://amigo.geneontology.org/amigo/term/GO:0006897	ap2b1 heatr5b mrc2 marco nr1h3 rabep1 epha3 atp9a nedd4 epn2 rab7a usp33 amph hsp90aa1 apob ache siglec1 tf ezr abl1 myh9 eea1 tsc2 eef2k clec4m dkk1 cd81 vegfa apoa1 rhoq rab17 c3 igll1 mkln1 sh3bp4 fcho1 ramp2 pparg ramp1 snap25 csnk1g2 loxl2 sort1 dock2 reps1 itgav mtmr6 npc1 app pi4kb arf1 gpc3 itgb1 rabgef1 xkr8 colec12 neu3 tgfbr2 lrpap1 f2rl1 hnrnpk arf6 ap1g1 lmbrd1 rab31 gsg1l rabep2 cd1…
0.0283065	75	772	1.42604	Cellular response to nitrogen compound	http://amigo.geneontology.org/amigo/term/GO:1901699	nr1h4 dpep1 arid1b glp2r atp2b1 atp6ap1 ssh1 ache gnao1 pxn ezr cdc6 sirt1 jak2 abl1 klhl22 rangap1 prmt5 lgmn srsf5 tsc2 eef2k sfrp1 ppp1r9b prkar1a slc9a3r1 timeless golph3 creb1 rhoq pik3ca cdk2 id1 klf2 sh3bp4 ano1 map1b pparg ptpre lpin1 rgs8 actr2 rab15 gnal app wdtc1 pik3r1 crhbp lamtor1 atp6v1c1 gnaq colec12 htr6 ptger1 cybb prkcb slc27a4 rab31 stat3 p2ry1 sik2 slc25a33 pten cebpb adcy6 b…
0.0277476	75	769	1.4316	Negative regulation of cell population proliferation	http://amigo.geneontology.org/amigo/term/GO:0008285	dlec1 rnf10 mnt itch apoh comt cdc6 jak2 hmox1 dicer1 ift52 e2f1 tsc2 sfrp1 ndrg1 cd33 cdk6 phf14 gata3 prkar1a slc9a3r1 zbtb16 srf bche ift57 strn prox1 tnfaip3 sfrp5 cd274 cd80 bmp4 bcl11b sh3bp4 pparg per2 pemt spry2 ccn3 cyp1b1 atraid tpm1 tob1 gata6 app tnfrsf21 cask gpc3 fzd5 adora1 tgfbr2 fabp7 clmn spint1 smad3 nlrc3 ing5 stat3 ror2 atf5 npr1 robo1 pten cebpb trib1 ptprm cdh5 sstr2 enpp7 …
0.00167533	74	661	1.6433	Regulation of cell projection organization	http://amigo.geneontology.org/amigo/term/GO:0031344	was epha3 map4 nckap1 ngef nedd4 pld1 map2 atp8b1 cyld itga6 ezr ranbp1 pla2g3 eef2k rab11a sfrp1 ankrd27 gata3 cxcl12 rnd2 mak fig4 srf vegfa ccdc88a trak2 rhoq pik3ca rab17 rap2a id1 eps8l1 map1b snap25 plxnc1 spry2 skil actr2 hecw2 katnb1 carm1 atg3 myo10 pik3r1 tenm2 camk2g fez1 sema3d auts2 ppp1r9a pdlim5 f2rl1 arf6 ulk4 ror2 robo1 cdh2 tanc2 lpar3 pten adcy6 baiap2 anapc2 rabep2 creb3l2 cnt…
0.0302794	73	750	1.42873	Response to growth factor	http://amigo.geneontology.org/amigo/term/GO:0070848	flt4 gpc1 hipk2 nedd4 epn2 cpne3 pxn kif16b ltbp4 glg1 sirt1 abl1 lgmn e2f1 coro1a eef2k sfrp1 esrp1 cadm4 tspan12 gata3 bmpr1a ppp1r9b snx25 il17f vegfa ncl oprd1 creb1 sfrp5 pik3ca bmp4 id1 kdr gata5 ramp2 map1b pparg dstyk sort1 kcp amhr2 hnrnpa1 spry2 skil lef1 tob1 gata6 app arnt cask gpc3 fez1 zfp36l2 adamts3 tgfbr2 arf6 spint1 prkcb smad3 ror2 robo1 p2ry1 ubb pten lemd3 baiap2 grb2 cdh5 pp…
0.00136423	73	644	1.66389	Regulation of plasma membrane bounded cell projection organization	http://amigo.geneontology.org/amigo/term/GO:0120035	was epha3 map4 nckap1 ngef nedd4 pld1 map2 atp8b1 cyld itga6 ezr ranbp1 pla2g3 eef2k rab11a sfrp1 ankrd27 gata3 cxcl12 rnd2 mak fig4 srf vegfa ccdc88a trak2 rhoq pik3ca rab17 rap2a id1 eps8l1 map1b snap25 plxnc1 skil actr2 hecw2 katnb1 carm1 atg3 myo10 pik3r1 tenm2 camk2g fez1 sema3d auts2 ppp1r9a pdlim5 f2rl1 arf6 ulk4 ror2 robo1 cdh2 tanc2 lpar3 pten adcy6 baiap2 anapc2 rabep2 creb3l2 cntn2 mag…
0.0214518	72	722	1.4638	Cellular response to growth factor stimulus	http://amigo.geneontology.org/amigo/term/GO:0071363	flt4 gpc1 hipk2 nedd4 epn2 cpne3 pxn kif16b ltbp4 glg1 sirt1 abl1 lgmn e2f1 coro1a eef2k sfrp1 esrp1 cadm4 tspan12 gata3 bmpr1a ppp1r9b snx25 il17f vegfa ncl oprd1 creb1 sfrp5 pik3ca bmp4 id1 kdr gata5 ramp2 map1b pparg dstyk sort1 kcp amhr2 hnrnpa1 spry2 skil lef1 tob1 gata6 app arnt cask gpc3 fez1 zfp36l2 adamts3 tgfbr2 arf6 spint1 prkcb smad3 ror2 robo1 ubb pten lemd3 baiap2 grb2 cdh5 ppara ma…
0.0142261	72	705	1.4991	Microtubule cytoskeleton organization	http://amigo.geneontology.org/amigo/term/GO:0000226	phldb1 spast epha3 map4 ppp1r12a slk rassf1 gba2 tube1 usp33 dync1i2 map2 xpo1 pibf1 cyld chmp2b seh1l tpx2 ezr sirt1 abl1 misp ranbp1 pla2g3 myh9 rangap1 mapre1 chmp4b stag2 rab11a tubd1 ccdc88a pard3b alms1 ptpa cdk2 tuba1b xrcc3 tuba4a tubgcp2 chmp1a map1b spry2 katnb1 ss18 ccdc40 tpgs1 eml4 cetn2 itgb1 dst spef2 hnrnpu tbcel fbxw5 sun1 wee1 tuba1c ulk4 atf5 nlrp5 hdac3 cdh5 cep63 cntn2 katna1…
0.00150627	72	635	1.66435	Blood vessel morphogenesis	http://amigo.geneontology.org/amigo/term/GO:0048514	flt4 hipk2 rora epn2 mydgf apob apoh sirt1 abl1 hmox1 myh9 pgk1 sfrp1 tspan12 shb bmpr1a foxn1 sash1 il17f srf vegfa thbs4 ncl prox1 tnfaip3 pik3ca bmp4 c3 id1 ptprb klf2 kdr ramp2 pparg ramp1 loxl2 vav3 glul spry2 ccn3 cyp1b1 itgav lef1 gata6 col8a1 adam12 itgb1 plxdc1 jak1 fzd5 tgfbr2 hand2 esm1 erap1 hey1 cybb jam3 prkcb anpep stat3 npr1 robo1 cdh2 pten ptprm rnf213 cdh5 tnfaip2 hmgb1 ppp3r1 g…
0.028061	71	721	1.44547	Cell part morphogenesis	http://amigo.geneontology.org/amigo/term/GO:0032990	spag9 spast epha3 lamc2 nckap1 gpc1 ngef nedd4 ntn4 usp33 map2 hsp90aa1 epb41l3 ezr abl1 dicer1 eef2k rab11a ankrd27 gata3 cxcl12 rnd2 srf vegfa trak2 creb1 pik3ca rap2a id1 bcl11b map1b plxnc1 skil actr2 hecw2 app cntn4 pik3r1 ncam1 fez1 itgb1 sema3d auts2 ppp1r9a ntn3 zswim5 nexn lmx1a pdlim5 lmtk2 drgx wee1 robo1 ubb cdh2 tanc2 lpar3 pten ptprm ugt8 baiap2 anapc2 grb2 adamtsl1 cntn2 kif13b szt…
0.0185285	71	704	1.48038	Cell projection morphogenesis	http://amigo.geneontology.org/amigo/term/GO:0048858	spag9 spast epha3 lamc2 nckap1 gpc1 ngef nedd4 ntn4 usp33 map2 hsp90aa1 epb41l3 ezr abl1 dicer1 eef2k rab11a ankrd27 gata3 cxcl12 rnd2 srf vegfa trak2 creb1 pik3ca rap2a id1 bcl11b map1b plxnc1 skil actr2 hecw2 app cntn4 pik3r1 ncam1 fez1 itgb1 sema3d auts2 ppp1r9a ntn3 zswim5 nexn lmx1a pdlim5 lmtk2 drgx wee1 robo1 ubb cdh2 tanc2 lpar3 pten ptprm ugt8 baiap2 anapc2 grb2 adamtsl1 cntn2 kif13b szt…
0.0166123	71	700	1.48884	Plasma membrane bounded cell projection morphogenesis	http://amigo.geneontology.org/amigo/term/GO:0120039	spag9 spast epha3 lamc2 nckap1 gpc1 ngef nedd4 ntn4 usp33 map2 hsp90aa1 epb41l3 ezr abl1 dicer1 eef2k rab11a ankrd27 gata3 cxcl12 rnd2 srf vegfa trak2 creb1 pik3ca rap2a id1 bcl11b map1b plxnc1 skil actr2 hecw2 app cntn4 pik3r1 ncam1 fez1 itgb1 sema3d auts2 ppp1r9a ntn3 zswim5 nexn lmx1a pdlim5 lmtk2 drgx wee1 robo1 ubb cdh2 tanc2 lpar3 pten ptprm ugt8 baiap2 anapc2 grb2 adamtsl1 cntn2 kif13b szt…
0.00435048	71	653	1.596	Cellular response to organic cyclic compound	http://amigo.geneontology.org/amigo/term/GO:0071407	tfpi cry1 nr1h4 rnf14 abcc2 cbfb rora nedd4 atp2b1 ssh1 gnao1 itga6 ezr sirt1 jak2 abl1 ranbp1 ddx17 prmt5 eef2k sfrp1 ubr5 hamp kdm4c ppp1r9b slc9a3r1 ufsp2 golph3 arid1a cnot1 bmp4 id1 nr1d1 klf2 pparg clock rgs8 cyp1b1 actr2 lef1 ncoa2 gnal npc1 app carm1 arl6ip5 tmf1 crhbp nr3c2 zfp36l2 hnrnpu colec12 htr6 safb ptger1 hey1 kctd6 stat3 p2ry1 cebpb adcy6 per1 calr sstr2 slc8a1 chrm5 ube2l3 p2ry…
0.0213241	70	697	1.47419	Regulation of protein kinase activity	http://amigo.geneontology.org/amigo/term/GO:0045859	hsp90aa1 pibf1 tpx2 clspn cdc6 sirt1 jak2 abl1 gadd45b gskip cdk5rap1 tsc2 cemip sfrp1 prkag2 dkk1 prkar1a slc9a3r1 hipk3 camkk2 sash1 vegfa ppp2ca ccdc88a cnppd1 prox1 tnfaip3 ccnd2 pik3ca bmp4 ptprb map3k10 ppp1r1b spry2 card14 app ttbk1 trpt1 mbip acsl1 gnaq ppp1r9a zfyve28 fzd5 adora1 nek10 tgfbr2 ccnl1 rictor ywhab smg8 mlst8 ror2 robo1 pten trib1 adcy6 sh3bp5l slc8a1 dazap2 socs3 nf2 hmgb1 …
0.0181548	70	691	1.48699	Cellular response to organonitrogen compound	http://amigo.geneontology.org/amigo/term/GO:0071417	nr1h4 arid1b glp2r atp2b1 atp6ap1 ssh1 gnao1 pxn ezr cdc6 sirt1 jak2 abl1 klhl22 rangap1 prmt5 lgmn srsf5 tsc2 eef2k sfrp1 ppp1r9b prkar1a slc9a3r1 timeless golph3 creb1 rhoq pik3ca id1 klf2 sh3bp4 ano1 map1b pparg ptpre lpin1 rgs8 actr2 rab15 gnal app wdtc1 pik3r1 crhbp lamtor1 atp6v1c1 htr6 ptger1 cybb prkcb slc27a4 rab31 stat3 p2ry1 sik2 slc25a33 pten cebpb adcy6 baiap2 grb2 erfe fut7 slc8a1 s…
0.0162727	70	686	1.49783	Neuron projection morphogenesis	http://amigo.geneontology.org/amigo/term/GO:0048812	spag9 spast epha3 lamc2 nckap1 gpc1 ngef nedd4 ntn4 usp33 map2 hsp90aa1 epb41l3 ezr abl1 dicer1 eef2k rab11a ankrd27 gata3 cxcl12 rnd2 srf vegfa trak2 creb1 pik3ca rap2a id1 bcl11b map1b plxnc1 skil actr2 hecw2 app cntn4 pik3r1 ncam1 fez1 itgb1 sema3d auts2 ppp1r9a ntn3 zswim5 nexn lmx1a pdlim5 lmtk2 drgx wee1 robo1 ubb cdh2 tanc2 lpar3 pten ptprm ugt8 baiap2 anapc2 grb2 adamtsl1 cntn2 kif13b szt…
0.00167378	70	615	1.67074	Leukocyte differentiation	http://amigo.geneontology.org/amigo/term/GO:0002521	cbfb rora atp6ap1 tcf3 tpd52 itm2a lag3 tf cebpe sirt1 abl1 pla2g3 myh9 e2f1 sfrp1 clptm1 cdk6 gata3 foxn1 zbtb16 cd81 ccr6 srf vegfa gon4l creb1 cd80 cdk2 bmp4 pcid2 bcl11b dnajb9 pparg dock2 dtx1 ireb2 lef1 app pik3r1 gpc3 itgb1 camk4 zfp36l2 mr1 mertk lrrk1 sh3rf1 c1qc ikzf3 syvn1 nlrp3 fzd5 tgfbr2 f2rl1 nfil3 stat3 ror2 prelid1 cebpb trib1 lig4 cd28 fut7 tmem64 fzd9 hmgb1 spn l3mbtl3 mafb pik…
0.000531989	70	589	1.7445	Regulation of cellular protein localization	http://amigo.geneontology.org/amigo/term/GO:1903827	ap2b1 epha3 usp36 gpc1 map2 epb41l2 hsp90aa1 xpo1 ssh1 ppp1r13b ezr jak2 misp rangap1 e2f1 rab11a cemip ubr5 leprotl1 bnip3l mapk8 gbf1 ppp1r9b cd81 bysl vegfa dnajc27 ccdc88a cct4 rhoq tcp1 tardbp iqsec2 bmp4 mgat3 mdfic cct7 glul stx6 anp32b trim29 npepps pik3r1 mepce gpc3 stom sec16a itgb1 cabp1 epb41 cnst fzd5 lztfl1 micall2 arf6 stx3 ywhab smad3 cdt1 cdh2 hdac3 larp7 ube2l3 bcap31 nf2 fzd9 u…
0.0457872	69	719	1.40866	Cellular ion homeostasis	http://amigo.geneontology.org/amigo/term/GO:0006873	mcub abcc2 slc4a7 cp slc9a7 atp2b1 atp6ap1 sri rab7a slc4a4 slc8b1 tf jak2 abl1 hmox1 coro1a cemip jph1 hamp cxcl12 cdh23 slc9a3r1 ccr6 c7 slc10a7 steap4 tpt1 slc9a5 iscu ireb2 ttpa itgav app arf1 itpr1 mcoln2 atp6v1c1 atp2b2 ptger1 adora1 f2rl1 slc30a8 slc4a2 pdzd8 prkcb smad3 ca7 p2ry1 kcnk3 lpar3 xcr1 atp2a2 bok erfe calr cdh5 tmem64 hephl1 slc8a1 slc24a3 bcap31 atp4b p2ry4 fzd9 hmgb1 slc39a10…
0.0439663	69	717	1.41259	Negative regulation of cellular component organization	http://amigo.geneontology.org/amigo/term/GO:0051129	ercc1 nr1h4 was nr1h3 clec16a epha3 arhgap6 map4 ngef xrcc1 rab7a map2 ssh1 tpx2 hnrnpc klhl22 mapre1 chmp4b coro1a tsc2 mefv nbn ankrd27 mtpn dkk1 ppif prkar1a mak vegfa crbn trak2 oprd1 apoa1 pik3ca bmp4 id1 xrcc3 pcid2 map1b dnajb1 fhod3 hnrnpa1 spry2 itgav katnb1 carm1 rpl13a pik3r1 fez1 hnrnpu sema3d ppp1r9a neu3 lrpap1 arf6 jam3 cdt1 nlrc3 prelid1 pten adcy6 bok cdh5 eif4ebp1 fzd9 hmgb1 arh…
0.0162901	69	675	1.50049	Monocarboxylic acid metabolic process	http://amigo.geneontology.org/amigo/term/GO:0032787	nr1h4 abcc2 nr1h3 elovl1 pdk3 gba2 osbpl3 slc4a4 atp8b1 pibf1 seh1l acox3 dld sirt1 ggt5 pla2g3 pgk1 ogdh prkag2 nup88 tpi1 scap nr5a2 akr1a1 prox1 osbpl9 apoa1 scpep1 pfkfb2 c3 nr1d1 pparg per2 lpin1 cyp2j2 cyp1b1 naaa osbpl1a npc1 app wdtc1 arnt degs1 thnsl2 acsl1 acss1 hk1 cpt2 acot11 cryl1 acsf2 slc27a4 stat3 btd gatm agxt slc22a13 pc erfe alox12b zadh2 ppara asah2 acsl5 cpt1b acot6 peds1 ama…
0.0145677	69	670	1.51169	Carbohydrate metabolic process	http://amigo.geneontology.org/amigo/term/GO:0005975	mtmr7 cry1 nisch mdh1 idh3g pdk3 inpp5a rora gba2 slc4a4 seh1l gnptg sirt1 cyb5r3 renbp slc35a2 pgk1 nagpa dhdh gys1 ogdh prkag2 nup88 aldh2 gnb3 tpi1 lancl1 akr1a1 treh pik3ca chst3 pfkfb2 nr1d1 per2 ppp1r3d il6st b4galnt1 ndst4 ncoa2 app wdtc1 arnt csgalnact1 glb1l2 rpia hk1 neu3 b3galt2 gnpda2 pgm2l1 mogat2 lalba ddb1 stat3 chst14 ugp2 p2ry1 glb1 kbtbd2 pten ppp1ca pc erfe fut7 ppara hmgb1 ap2…
0.00209555	69	609	1.6631	Regulation of establishment of protein localization	http://amigo.geneontology.org/amigo/term/GO:0070201	cacna2d2 nadk nr1h4 nr1h3 phpt1 usp36 sri xpo1 ache ppp1r13b slc8b1 ezr jak2 rhbdd3 rangap1 e2f1 rab11a cemip sfrp1 ubr5 bnip3l cd33 mapk8 cd81 golph3 dnajc27 cct4 tcp1 tardbp pfkfb2 bmp4 nr1d1 ano1 per2 snap25 clock mdfic cct7 glul anp32b ccn3 npepps arf1 pik3r1 sybu stom sec16a sidt2 itpr1 cabp1 cnst fzd5 arfip1 f2rl1 slc30a8 micall2 arf6 ywhab smad3 fgb hdac3 kcng2 rfx6 ube2l3 bcap31 ubl5 asph…
0.00285209	68	606	1.64711	Regulation of system process	http://amigo.geneontology.org/amigo/term/GO:0044057	cacna2d2 cry1 rnf10 nr1h3 atp2b1 sri ssh1 gnao1 myh7 comt jak2 kcnk6 dicer1 hamp mtpn slc9a3r1 fig4 srf oprd1 tnni3k apoa1 tshz3 cacng6 gata5 per2 lpin1 il6st cyp2j2 cdk9 ccn3 fxyd6 tpm1 app abcg8 crhbp tnfrsf21 dock5 camk2g mtg1 itpr1 utrn cxadr jam2 atp2b2 epb41 pde9a ptger1 adora1 hand2 f2rl1 smad3 npr1 kcnk3 fgb pten atp2a2 baiap2 kcng2 sstr2 kcnip1 enpp7 slc8a1 gjd3 ppara asph ryr2 kbtbd13 g…
0.000521073	68	566	1.76352	Establishment of protein localization to organelle	http://amigo.geneontology.org/amigo/term/GO:0072594	rps20 usp36 tram2 nedd4 rab7a hsp90aa1 ipo11 ppp1r13b jak2 nfkbia e2f1 chmp4b mon1b nagpa tsc2 rab11a ubr5 bnip3l sec61b mapk8 rpl19 nup88 grpel1 rps12 cct4 tnfaip3 tcp1 tardbp pex16 bmp4 rpl27 sort1 rps15a mdfic cct7 stam rps2 npepps rpl13a srprb rps3a pik3r1 rpl10 timm8b heatr3 rpl30 hk1 cabp1 fzd5 rpl9 micall2 ywhab smad3 stat3 slc25a6 hdac3 immp2l ube2l3 bcap31 rps23 kpna5 sgtb ubl5 ryr2 ipo9…
0.00031306	67	544	1.80785	Angiogenesis	http://amigo.geneontology.org/amigo/term/GO:0001525	flt4 hipk2 rora epn2 mydgf apoh sirt1 abl1 hmox1 myh9 pgk1 sfrp1 tspan12 shb sash1 il17f srf vegfa thbs4 ncl tnfaip3 pik3ca bmp4 c3 id1 ptprb klf2 kdr ramp2 pparg ramp1 loxl2 vav3 glul spry2 ccn3 cyp1b1 itgav lef1 gata6 col8a1 adam12 itgb1 plxdc1 jak1 fzd5 tgfbr2 hand2 esm1 erap1 hey1 cybb jam3 prkcb anpep stat3 npr1 robo1 pten ptprm rnf213 cdh5 tnfaip2 hmgb1 ppp3r1 gja5 pik3r6
0.0347331	66	670	1.44596	Regulation of secretion	http://amigo.geneontology.org/amigo/term/GO:0051046	cacna2d2 nadk cry1 nr1h4 abcc2 nr1h3 phpt1 atp9a atp6ap1 sri rab7a cadps2 ache slc8b1 ezr comt jak2 pla2g3 rhbdd3 hmox1 sfrp1 cd33 cxcl12 fbxl20 septin4 slc9a3r1 golph3 creb1 tardbp rab9a pfkfb2 nr1d1 ano1 per2 snap25 grp clock glul stam ccn3 rab15 arf1 tmf1 crhbp cask sybu sidt2 itpr1 ppp1r9a adora1 arfip1 f2rl1 slc30a8 arf6 prkcb ap1g1 npr1 p2ry1 fgb atp2a2 kcng2 alox12b rfx6 pclo p2ry4 ins
0.00258787	66	581	1.66746	Regulation of protein transport	http://amigo.geneontology.org/amigo/term/GO:0051223	cacna2d2 nadk nr1h4 nr1h3 phpt1 usp36 sri xpo1 ache ppp1r13b slc8b1 ezr jak2 rhbdd3 rangap1 e2f1 rab11a cemip sfrp1 ubr5 bnip3l cd33 mapk8 cd81 golph3 dnajc27 tardbp pfkfb2 bmp4 nr1d1 ano1 per2 snap25 clock mdfic glul anp32b ccn3 npepps arf1 pik3r1 sybu stom sec16a sidt2 itpr1 cabp1 cnst fzd5 arfip1 f2rl1 slc30a8 micall2 arf6 ywhab smad3 fgb hdac3 kcng2 rfx6 ube2l3 bcap31 ubl5 asph ppp3r1 ins
0.00118766	66	562	1.72383	Response to peptide	http://amigo.geneontology.org/amigo/term/GO:1901652	cry1 abcc2 arid1b f7 glp2r atp2b1 atp6ap1 pxn cdc6 sirt1 jak2 rangap1 lgmn srsf5 nfkbia tsc2 eef2k cxcl12 ppp1r9b prkar1a timeless scap eif2b4 cacybp srsf4 creb1 tnfaip3 rhoq pik3ca srsf6 id1 klf2 cdo1 ano1 map1b pparg ptpre sort1 lpin1 rab15 app wdtc1 pik3r1 crhbp atp6v1c1 cybb prkcb slc27a4 rab31 stat3 sik2 kbtbd2 slc25a33 pten adcy6 baiap2 grb2 erfe fut7 socs3 ppara gcnt1 chuk trim16 ins nefl
0.0302683	65	652	1.46337	Regulation of mitotic cell cycle	http://amigo.geneontology.org/amigo/term/GO:0007346	psma4 pkn2 tcf3 tipin dync1i2 cnot4 hsp90aa1 cyld psmc5 tpx2 map3k20 clspn cdc6 sirt1 abl1 klhl22 ttll12 prmt5 psma3 lgmn mapre1 e2f1 rbl2 rab11a nbn cdk6 gbf1 ppp1r9b slc9a3r1 klhl18 alms1 ccnd2 cdk2 cnot1 bmp4 xrcc3 pcid2 tuba4a hecw2 brd4 app carm1 mepce cetn2 zfp36l2 hnrnpu cnot8 nsmce2 fbxw5 psmd6 wee1 smad3 cdt1 ddb1 ubb plrg1 pten psmd1 anapc2 cd28 cep63 eif4ebp1 asah2 dync1h1 ins
0.0162901	65	627	1.52171	Muscle structure development	http://amigo.geneontology.org/amigo/term/GO:0061061	ifrd1 spag9 gpc1 btbd1 rora tcf3 nfatc3 ppp2r3a sri myh7 sirt1 abl1 ddx17 myh9 jph1 hamp mtpn bmpr1a dkk1 hlf prkar1a cd81 srf vegfa cacybp prox1 creb1 epc1 pdlim2 bhlhe41 bmp4 gpcpd1 ramp2 sort1 ptgfrn fhod3 skil cdk9 ccn3 lef1 tpm1 gata6 kcnh1 adam12 itgb1 utrn hnrnpu obscn jam2 sgcb pdlim5 hey1 smad3 cdh2 sgcd myoz2 chd2 atp2a2 nr1d2 calr slc8a1 ppara mrtfa ryr2 chuk
0.0135976	65	620	1.53889	Cell morphogenesis involved in neuron differentiation	http://amigo.geneontology.org/amigo/term/GO:0048667	spast epha3 lamc2 gpc1 ngef nedd4 ntn4 usp33 map2 hsp90aa1 ezr abl1 eef2k rab11a ankrd27 gata3 cxcl12 rnd2 slc9a3r1 srf vegfa trak2 creb1 pik3ca rap2a id1 bcl11b map1b unk plxnc1 skil actr2 hecw2 app cntn4 pik3r1 ncam1 fez1 itgb1 pcdh15 sema3d auts2 ppp1r9a ntn3 zswim5 nexn lmx1a pdlim5 lmtk2 drgx robo1 cdh2 tanc2 lpar3 pten ptprm baiap2 anapc2 grb2 adamtsl1 cntn2 pdzd7 kif13b szt2 nefl
0.00834473	65	601	1.58755	Endomembrane system organization	http://amigo.geneontology.org/amigo/term/GO:0010256	spast tram2 rab7a atp8b1 epb41l3 chmp2b seh1l pla2g3 hmox1 myh9 rangap1 prmt5 chmp4b eea1 rab11a atp8b4 ndrg1 sec61b sec23ip gbf1 arhgap21 slc9a3r1 tmem33 stx2 golph3 ppp2ca lman2l gorasp2 tmed5 creb1 tardbp optn baiap2l2 reep5 col5a1 chmp1a snap25 lpin1 bloc1s1 stx6 stam rab30 kifc3 app dop1b degs1 tmf1 sec16a usp6nl lamtor1 trappc8 xkr8 sun1 prkcb stx3 pten tmcc1 golgb1 lemd3 atp2a2 baiap2 tmed…
7.83619e-06	65	459	2.07868	Establishment of organelle localization	http://amigo.geneontology.org/amigo/term/GO:0051656	spast map4 atp6ap1 map2 xpo1 pibf1 chmp2b seh1l ezr misp pla2g3 hmox1 myh9 chmp4b rab11a napa sec23ip gbf1 arhgap21 nup88 gosr1 slc9a3r1 sec24a mlph trak2 pard3b ppp6c rab17 myo5c chmp1a map1b stard3 bloc1s1 spry2 actr2 preb katnb1 myo1f arf1 eml4 shroom2 sybu sec16a arfgap2 fez1 itgb1 sec24d hnrnpu ap3s2 abce1 sun1 ccdc186 clmn cdt1 trappc9 map4k2 ubb tanc2 nlrp5 rab6a myo1d tmed9 dync1h1 spire2…
0.0257199	64	632	1.48645	Circulatory system process	http://amigo.geneontology.org/amigo/term/GO:0003013	cacna2d2 nisch abcc2 atp2b1 sri slc4a4 abcb1 gnao1 myh7 jak2 kcnk6 cyb5r3 hmox1 renbp ppp1r13l cxcl12 slc9a3r1 gnb3 slc22a2 vegfa tnni3k tjp2 scpep1 pik3ca klf2 cacng6 ramp2 pparg per2 cyp2j2 fxyd6 tpm1 dock5 itpr1 cxadr atp2b2 adora1 f2rl1 erap1 svep1 anpep smad3 slc27a4 npr1 p2ry1 sgcd kcnk3 fgb adcy6 atp2a2 slco3a1 kcng2 cdh5 kcnip1 slc8a1 gjd3 immp2l slc24a3 ppara mme asph ryr2 ins gja5
0.00340638	64	565	1.66272	Multicellular organismal homeostasis	http://amigo.geneontology.org/amigo/term/GO:0048871	ncdn nr1h3 elovl1 atp6ap1 ache tf jak2 chmp4b coro1a rab11a homer2 ppp1r13l hamp rheb cdh23 prkar1a mak srf vegfa arrdc3 alms1 mfap2 tnfaip3 tjp2 pik3ca id1 nr1d1 nphp4 per2 pemt grhl1 lpin1 lamc1 plac8 itgb1 pcdh15 acsl1 lrrk1 cxadr jam2 dram2 cpt2 klhl10 acot11 tmem79 adora1 jam3 stat3 ubb hdac3 gatm cebpb adcy6 nr1d2 ip6k1 alox12b cdh5 tmem64 nanos1 cldn4 dync1h1 ercc6 pgam5 pecam1
0.0203656	63	611	1.51351	Behavior	http://amigo.geneontology.org/amigo/term/GO:0007610	hipk2 ddhd2 gnao1 comt kcnk10 lgmn ahcy homer2 cxcl12 cdh23 dkk1 fbxl20 ppp1r9b sobp fig4 srf thbs4 arrdc3 crbn bche strn oprd1 creb1 pcdh17 ccnd2 nr1d1 nphp4 ppp1r1b snap25 grp actr2 ncoa2 npc1 tpgs1 app arl6ip5 crhbp ttbk1 itgb1 pcdh15 camk4 aff2 sorcs3 ciart lmx1a adora1 hand2 oxr1 gpr176 stat3 p2ry1 gatm pten cebpb nr1d2 vwa1 cntn2 ppara fzd9 mme atxn1l selenop ins
0.0208034	62	600	1.5168	Autophagy	http://amigo.geneontology.org/amigo/term/GO:0006914	gabarapl2 clec16a usp36 kdm4a nedd4 rab7a usp33 dync1i2 keap1 hsp90aa1 chmp2b sirt1 abl1 klhl22 hmox1 eef1a2 chmp4b usp10 tsc2 mefv kat8 bnip3l rheb prkag2 mapk8 camkk2 tfeb aup1 qsox1 pik3ca optn kdr sh3bp4 trim21 dram1 calcoco2 stam npc1 trim65 atg3 sec16a lamtor1 fez1 itpr1 trappc8 atp6v1c1 dram2 fzd5 mfsd8 mlst8 atg4b stat3 tmem208 ubb mfn1 atp2a2 bok nbr1 hmgb1 dync1h1 map1lc3c pgam5
0.0208034	62	600	1.5168	Process utilizing autophagic mechanism	http://amigo.geneontology.org/amigo/term/GO:0061919	gabarapl2 clec16a usp36 kdm4a nedd4 rab7a usp33 dync1i2 keap1 hsp90aa1 chmp2b sirt1 abl1 klhl22 hmox1 eef1a2 chmp4b usp10 tsc2 mefv kat8 bnip3l rheb prkag2 mapk8 camkk2 tfeb aup1 qsox1 pik3ca optn kdr sh3bp4 trim21 dram1 calcoco2 stam npc1 trim65 atg3 sec16a lamtor1 fez1 itpr1 trappc8 atp6v1c1 dram2 fzd5 mfsd8 mlst8 atg4b stat3 tmem208 ubb mfn1 atp2a2 bok nbr1 hmgb1 dync1h1 map1lc3c pgam5
0.0134277	62	584	1.55835	Response to inorganic substance	http://amigo.geneontology.org/amigo/term/GO:0010035	ercc1 dpep1 abcc2 nedd4 apob cpne3 gnao1 tf sirt1 abl1 ranbp1 hmox1 lgmn eef1a2 eef2k ndrg1 hamp mapk8 plekha1 ppif timeless ppp2ca cacybp creb1 tnfaip3 pik3ca cdk2 klf2 kdr map1b loxl2 hnrnpa1 cyp1b1 npc1 app kcnh1 crhbp pcdh15 xrcc4 slc30a8 cybb kcnk3 fgb pten ppp1ca c1qa ccs lig4 fibin calr slc8a1 cyp2r1 plscr1 s100a16 lonp1 map3k5 asph ryr2 chuk cpne1 ercc6 nefl
0.0119852	62	579	1.57181	Regulation of vesicle-mediated transport	http://amigo.geneontology.org/amigo/term/GO:0060627	ap2b1 nr1h3 epha3 atp9a atp6ap1 pld1 rab7a cadps2 tf ezr abl1 pla2g3 hmox1 coro1a tsc2 eef2k rab11a ankrd27 dkk1 fbxl20 septin4 vegfa apoa1 rab9a rab17 c3 mkln1 pparg dock2 stam preb itgav rab15 arf1 atg3 cask gpc3 mertk neu3 cnst lrpap1 arfip1 f2rl1 slc30a8 hnrnpk arf6 prkcb ap1g1 rab31 gsg1l p2ry1 fgb pten atp2a2 calr pclo p2ry4 magi2 plscr1 hmgb1 ap2a1 ppp3r1
0.00832582	62	566	1.60791	Regulation of cytoskeleton organization	http://amigo.geneontology.org/amigo/term/GO:0051493	was phldb1 spast epha3 arhgap6 phpt1 nckap1 limch1 rassf1 gba2 map2 cyld chmp2b ssh1 tpx2 pxn abl1 mapre1 chmp4b coro1a sfrp1 mtpn cxcl12 rnd2 ccdc88a alms1 prox1 apoa1 rhoq pik3ca id1 baiap2l2 chmp1a map1b fhod3 actr2 tpm1 katnb1 arf1 pik3r1 hnrnpu ppp1r9a nexn arfip1 f2rl1 rictor arf6 jam3 smad3 mlst8 synpo baiap2 grb2 cdh5 nf2 dync1h1 arhgef15 spire2 rbm14 arpin fmn1 smim22
0.0358744	61	611	1.46547	Regulation of secretion by cell	http://amigo.geneontology.org/amigo/term/GO:1903530	cacna2d2 nadk cry1 nr1h4 nr1h3 phpt1 atp9a atp6ap1 sri rab7a cadps2 ache slc8b1 ezr jak2 pla2g3 rhbdd3 hmox1 sfrp1 cd33 cxcl12 fbxl20 septin4 golph3 creb1 tardbp rab9a pfkfb2 nr1d1 ano1 per2 snap25 grp clock glul stam ccn3 rab15 arf1 tmf1 crhbp cask sybu sidt2 itpr1 ppp1r9a adora1 arfip1 f2rl1 slc30a8 arf6 prkcb ap1g1 p2ry1 fgb atp2a2 kcng2 rfx6 pclo p2ry4 ins
0.0226838	61	592	1.5125	Positive regulation of transferase activity	http://amigo.geneontology.org/amigo/term/GO:0051347	flt4 epha3 hsp90aa1 pibf1 tpx2 clspn cdc6 sirt1 jak2 abl1 eef1a2 cdk5rap1 cemip nbn prkag2 dkk1 prkar1a cd81 sash1 vegfa arrdc3 ppp2ca ccdc88a cct4 prox1 ccnd2 tcp1 pik3ca pfkfb2 kdr map3k10 dstyk vav3 spry2 dcun1d5 rps2 card14 ttbk1 acsl1 mertk ppp1r9a fzd5 adora1 nek10 tgfbr2 rictor lmtk2 mlst8 ror2 robo1 pten adcy6 dazap2 ube2l3 hmgb1 map3k5 topors cops8 ercc6 ins pik3r6
0.000164668	61	467	1.91734	Actin filament organization	http://amigo.geneontology.org/amigo/term/GO:0007015	was arhgap6 nckap1 elmo2 limch1 gba2 actn1 ssh1 pxn tf ezr jak2 abl1 coro1a sfrp1 mtpn cxcl12 ppp1r9b rnd2 srf ccdc88a alms1 prox1 apoa1 pik3ca id1 baiap2l2 myo5c mprip fhod3 actr2 shroom3 tpm1 myo1f arf1 pik3r1 shroom2 msrb2 pcdh15 ppp1r9a arfip1 f2rl1 rictor shroom1 micall2 arf6 smad3 tpm4 mlst8 nlrp5 synpo baiap2 myo1d grb2 nf2 arhgef15 spire2 kbtbd13 arpin fmn1 marcks
0.03265	60	595	1.4802	Positive regulation of cellular component movement	http://amigo.geneontology.org/amigo/term/GO:0051272	spag9 flt4 phpt1 f7 lamc2 map2 ssh1 cpne3 itga6 tf epb41l4b sirt1 jak2 abl1 hmox1 lgmn mapre1 coro1a rab11a cemip creb3 gata3 cxcl12 sash1 ccr6 vegfa thbs4 prox1 cd274 bmp4 kdr plvap capn7 spry2 itgav lef1 app pik3r1 dock5 fez1 itgb1 sema3d jam2 plpp3 tgfbr2 f2rl1 arf6 jam3 smad3 stat3 ror2 calr cdh5 slc8a1 cldn4 hmgb1 spn ins pecam1 smim22
0.0470867	59	597	1.45066	Positive regulation of locomotion	http://amigo.geneontology.org/amigo/term/GO:0040017	spag9 flt4 phpt1 f7 lamc2 ssh1 cpne3 itga6 tf epb41l4b sirt1 jak2 abl1 hmox1 lgmn mapre1 coro1a rab11a cemip creb3 gata3 cxcl12 sash1 ccr6 vegfa thbs4 prox1 cd274 bmp4 kdr plvap capn7 spry2 itgav lef1 app pik3r1 dock5 itgb1 sema3d jam2 plpp3 tgfbr2 f2rl1 arf6 jam3 stx3 smad3 stat3 ror2 calr cdh5 slc8a1 cldn4 hmgb1 spn ins pecam1 smim22
0.0429656	58	581	1.46534	Positive regulation of cell motility	http://amigo.geneontology.org/amigo/term/GO:2000147	spag9 flt4 phpt1 f7 lamc2 ssh1 cpne3 itga6 tf epb41l4b sirt1 jak2 abl1 hmox1 lgmn mapre1 coro1a rab11a cemip creb3 gata3 cxcl12 sash1 ccr6 vegfa thbs4 prox1 cd274 bmp4 kdr plvap capn7 spry2 itgav lef1 app pik3r1 dock5 itgb1 sema3d jam2 plpp3 tgfbr2 f2rl1 arf6 jam3 smad3 stat3 ror2 calr cdh5 slc8a1 cldn4 hmgb1 spn ins pecam1 smim22
0.00786171	58	518	1.64356	Regulation of cell development	http://amigo.geneontology.org/amigo/term/GO:0060284	rnf10 kdm4a atp6ap1 map2 srrt abl1 prmt5 dicer1 e2f1 olfm4 eef2k rab11a ankrd27 rheb cxcl12 bmpr1a aspa rnd2 srf vegfa trak2 apoa1 bhlhe41 bmp4 id1 nr1d1 map1b pparg per2 bhlhe40 il6st clock plxnc1 skil actr2 daam2 ttbk1 dock5 sema3d trim11 hmgb2 hey1 spint1 robo1 lpar3 fgb pten trib1 lig4 baiap2 anapc2 calr cdh5 nf2 nap1l1 mme ins nefl
0.0347621	57	561	1.49142	Response to extracellular stimulus	http://amigo.geneontology.org/amigo/term/GO:0009991	myh13 ercc1 nr1h4 gabarapl2 clec16a f7 kdm4a atp2b1 usp33 bckdhb seh1l comt sirt1 hmox1 ahcy dhodh sfrp1 hamp rheb prkag2 mapk8 ppp1r9b tfeb srf bche nenf prox1 apoa1 trim25 map1b pparg mybbp1a pemt hnrnpa1 glul ttpa abcg8 lamtor1 acsl1 atp6v1c1 cbs tgfbr2 bmt2 cybb slc27a4 mlst8 sik2 pten cebpb sstr2 slc8a1 adss1 ppara eif4ebp1 map3k5 map1lc3c szt2
0.0277476	57	551	1.51848	Dephosphorylation	http://amigo.geneontology.org/amigo/term/GO:0016311	mtmr7 phpt1 ppp1r12a inpp5a ppp2r3a ssh1 ptpn4 jak2 cd33 ell ppp1r9b csrnp2 fig4 arfgef3 ppp2ca nt5c1a ptpa ppp6c nt5c3a pfkfb2 ptprb ppp1r1b ptpre ppp1r3d lpin1 sytl2 ppa2 mtmr6 acp1 thnsl2 nceh1 camk2g ppp1r1c ppp2r5e lrrk1 cilp2 plpp3 cnst adora1 lmtk2 ywhab smad3 pten ppp1ca ptprm myo1d cdh5 acp7 chrm5 magi2 ptprt mrtfa pptc7 slc39a10 plpp6 ppp3r1 pgam5
0.0173746	57	535	1.5639	Regulation of anatomical structure size	http://amigo.geneontology.org/amigo/term/GO:0090066	was nckap1 gba2 atp2b1 slc12a1 map2 ssh1 ezr abl1 coro1a rab11a mtpn cxcl12 rnd2 slc9a3r1 gnb3 srf vegfa creb1 scpep1 pik3ca klf2 baiap2l2 map1b per2 vav3 fhod3 actr2 wdtc1 arf1 dock5 sema3d ppp1r9a adora1 arfip1 f2rl1 rictor arf6 mlst8 npr1 p2ry1 lpar3 fgb pten ppp1ca adcy6 baiap2 anapc2 grb2 slc8a1 cntn2 spire2 arpin fmn1 ins gja5 nefl
0.00190273	57	473	1.76889	Response to peptide hormone	http://amigo.geneontology.org/amigo/term/GO:0043434	cry1 abcc2 arid1b f7 glp2r atp2b1 atp6ap1 pxn cdc6 sirt1 jak2 rangap1 srsf5 tsc2 eef2k cxcl12 prkar1a scap eif2b4 cacybp srsf4 creb1 rhoq pik3ca srsf6 cdo1 map1b pparg ptpre sort1 lpin1 rab15 wdtc1 pik3r1 crhbp atp6v1c1 cybb prkcb slc27a4 rab31 stat3 sik2 kbtbd2 slc25a33 pten adcy6 baiap2 grb2 erfe fut7 socs3 ppara gcnt1 chuk trim16 ins nefl
0.0420631	56	556	1.47843	Positive regulation of cell migration	http://amigo.geneontology.org/amigo/term/GO:0030335	spag9 flt4 f7 lamc2 ssh1 cpne3 itga6 epb41l4b sirt1 jak2 abl1 hmox1 lgmn mapre1 coro1a rab11a cemip creb3 gata3 cxcl12 sash1 ccr6 vegfa thbs4 prox1 cd274 bmp4 kdr plvap capn7 spry2 itgav lef1 app pik3r1 dock5 itgb1 sema3d jam2 plpp3 tgfbr2 f2rl1 arf6 jam3 smad3 stat3 ror2 calr cdh5 slc8a1 cldn4 hmgb1 spn ins pecam1 smim22
0.0247718	56	535	1.53646	Ribonucleoprotein complex biogenesis	http://amigo.geneontology.org/amigo/term/GO:0022613	luc7l tsr3 nop16 usp36 wdr3 xab2 hsp90aa1 xpo1 ddx17 eif3d prmt5 srsf5 eif5 dicer1 prpf6 pop4 npm3 rpl19 nup88 utp6 luc7l3 nop2 srsf9 bysl rrp9 sf3b1 heatr1 fcf1 gtf3a exosc9 srsf6 emg1 rpl27 mybbp1a prmt7 glul snrpf rps2 rpl13a snrpg rpl10 eif3m heatr3 rpl30 rpl9 abce1 bmt2 nudt21 pten nsun3 snrpe prpf39 rpf2 nol8 pwp2 mpv17l2
0.0130768	56	513	1.60235	RNA splicing	http://amigo.geneontology.org/amigo/term/GO:0008380	luc7l zcchc8 dhx8 znf638 xab2 snrpa ppie srrt hnrnpc cwf19l1 ddx17 prmt5 srsf5 prpf6 esrp1 ppp1r9b luc7l3 srsf9 srsf3 ppp2ca ncl sf3b1 srsf4 tardbp khdrbs1 srsf6 snrpa1 prmt7 rbmx2 zc3h10 hnrnpa1 snrpf mfap1 hnrnpll snrpg pik3r1 trpt1 cwc27 hnrnpu aff2 iws1 cwc22 usp49 fastk hnrnpk nudt21 hnrnpa3 plrg1 larp7 hnrnpa0 snrpe rbm10 rbm12b prpf39 ubl5 rbm14
0.000698045	56	442	1.85974	Golgi vesicle transport	http://amigo.geneontology.org/amigo/term/GO:0048193	cyth3 spast rabep1 gabarapl2 use1 atp9a f7 dync1i2 scamp1 ergic2 kif16b f9 rp2 napa sec23ip gbf1 gosr1 golph3 sec24a scap lman2l tmed5 ppp6c slc10a7 optn ccdc93 cog6 sort1 ap4b1 napg bloc1s1 stx6 preb app dop1b arf1 sec16a arfgap2 sec24d ap1s3 trappc8 plpp3 cnst ap1g1 trappc9 rab31 golgb1 rab6a creb3l2 copb2 tmed9 bcap31 ap2a1 dync1h1 spire2 ins
0.0433129	55	545	1.48134	Blood circulation	http://amigo.geneontology.org/amigo/term/GO:0008015	cacna2d2 nisch atp2b1 sri gnao1 myh7 jak2 kcnk6 cyb5r3 hmox1 renbp ppp1r13l cxcl12 gnb3 vegfa tnni3k tjp2 scpep1 pik3ca klf2 cacng6 ramp2 pparg per2 cyp2j2 fxyd6 tpm1 dock5 itpr1 cxadr atp2b2 adora1 f2rl1 erap1 anpep smad3 npr1 p2ry1 sgcd kcnk3 fgb adcy6 atp2a2 kcng2 cdh5 kcnip1 slc8a1 gjd3 immp2l ppara mme asph ryr2 ins gja5
0.028611	55	530	1.52326	Response to nutrient levels	http://amigo.geneontology.org/amigo/term/GO:0031667	myh13 ercc1 nr1h4 gabarapl2 clec16a f7 kdm4a atp2b1 usp33 bckdhb seh1l comt sirt1 hmox1 ahcy dhodh sfrp1 hamp rheb prkag2 mapk8 tfeb srf bche nenf prox1 apoa1 trim25 map1b pparg mybbp1a pemt hnrnpa1 glul ttpa abcg8 lamtor1 acsl1 atp6v1c1 tgfbr2 bmt2 cybb slc27a4 mlst8 sik2 pten cebpb sstr2 slc8a1 adss1 ppara eif4ebp1 map3k5 map1lc3c szt2
0.0433154	54	533	1.48715	Axon development	http://amigo.geneontology.org/amigo/term/GO:0061564	spast epha3 lamc2 gpc1 ntn4 usp33 map2 hsp90aa1 ezr jak2 abl1 rab11a gata3 cxcl12 rnd2 srf vegfa trak2 apoa1 creb1 pik3ca bcl11b map1b plxnc1 skil app cntn4 pik3r1 tnfrsf21 ncam1 fez1 itgb1 sema3d auts2 ntn3 zswim5 nexn lmx1a lmtk2 drgx jam3 robo1 cdh2 lpar3 pten ptprm baiap2 anapc2 grb2 adamtsl1 cntn2 kif13b szt2 nefl
0.0162997	54	498	1.59166	Regulation of inflammatory response	http://amigo.geneontology.org/amigo/term/GO:0050727	nr1h4 dpep1 nr1h3 glp2r kars1 rora cyld jak2 ggt5 pla2g3 rhbdd3 myh9 nfkbia mefv hamp gata3 prkar1a cd81 apoa1 creb1 tnfaip3 c3 nr1d1 ramp2 pparg ramp1 il6st clock ccn3 brd4 app nlrp12 ttbk1 taar1 spata2 htr6 nlrp3 adora1 rictor gpr176 smad3 nlrc3 cebpb adcy6 nr1d2 cd163 cd28 cdh5 fut7 gpr39 socs3 ppara tlr7 ins
0.02792	53	504	1.54359	Positive regulation of kinase activity	http://amigo.geneontology.org/amigo/term/GO:0033674	flt4 epha3 hsp90aa1 pibf1 tpx2 clspn cdc6 sirt1 jak2 abl1 eef1a2 cdk5rap1 cemip nbn prkag2 dkk1 prkar1a cd81 sash1 vegfa ppp2ca ccdc88a prox1 ccnd2 pik3ca pfkfb2 kdr map3k10 dstyk vav3 spry2 card14 ttbk1 acsl1 mertk ppp1r9a fzd5 adora1 nek10 tgfbr2 rictor lmtk2 mlst8 ror2 robo1 adcy6 dazap2 hmgb1 map3k5 cops8 ercc6 ins pik3r6
0.026613	53	502	1.54974	Leukocyte migration	http://amigo.geneontology.org/amigo/term/GO:0050900	itgal dpep1 f7 gpc1 stk10 apob slc8b1 glg1 itga6 hmox1 myh9 lgmn coro1a creb3 gata3 cxcl12 gbf1 cd81 ccr6 vegfa thbs4 golph3 pik3ca igll1 mtus1 plvap ccl25 vav3 ccn3 itgav app nlrp12 pik3r1 itgb1 mertk mcoln2 cxadr jam2 slc7a7 nlrp3 adora1 f2rl1 jam3 ror2 gp2 grb2 thbd calr fut7 gcnt1 hmgb1 spn pecam1
0.0113063	53	473	1.64476	Lipid localization	http://amigo.geneontology.org/amigo/term/GO:0010876	cry1 nr1h4 abcc2 nr1h3 atp9a osbpl3 atp8b1 apob abcb1 pitpnm2 apoh sirt1 pla2g3 nfkbia cds2 atp8b4 mest prkag2 aup1 hdlbp plekha3 osbpl9 apoa1 slc10a7 c3 stard3 pparg b4galnt1 ttpa itgav gltp ncoa2 osbpl1a npc1 abcg8 tmf1 lamtor1 acsl1 cpt2 xkr8 slc51a pdzd8 slc27a4 prelid1 slco3a1 erfe enpp7 spns3 ppara plscr1 acsl5 cpt1b smim22
0.0138732	52	469	1.62749	Mononuclear cell differentiation	http://amigo.geneontology.org/amigo/term/GO:1903131	cbfb rora tcf3 tpd52 itm2a lag3 abl1 myh9 sfrp1 clptm1 cdk6 gata3 foxn1 zbtb16 ccr6 srf vegfa gon4l cd80 bmp4 pcid2 bcl11b dnajb9 pparg dock2 dtx1 lef1 pik3r1 itgb1 camk4 zfp36l2 mr1 mertk sh3rf1 ikzf3 syvn1 nlrp3 fzd5 tgfbr2 f2rl1 nfil3 stat3 prelid1 cebpb lig4 cd28 fut7 fzd9 hmgb1 spn mafb pik3r6
0.00855836	52	453	1.68497	Regulation of neuron projection development	http://amigo.geneontology.org/amigo/term/GO:0010975	epha3 ngef nedd4 map2 itga6 ranbp1 pla2g3 eef2k rab11a sfrp1 ankrd27 gata3 cxcl12 rnd2 fig4 srf vegfa ccdc88a trak2 rab17 rap2a id1 map1b snap25 plxnc1 skil actr2 hecw2 katnb1 carm1 camk2g fez1 sema3d ppp1r9a pdlim5 arf6 ulk4 ror2 robo1 cdh2 tanc2 lpar3 pten adcy6 baiap2 anapc2 creb3l2 cntn2 magi2 ap2a1 kif13b nefl
0.00293088	51	417	1.79524	Regulation of actin filament-based process	http://amigo.geneontology.org/amigo/term/GO:0032970	was epha3 arhgap6 phpt1 nckap1 limch1 gba2 sri ssh1 pxn abl1 myh9 coro1a sfrp1 mtpn cxcl12 rnd2 ccdc88a alms1 prox1 apoa1 rhoq pik3ca id1 baiap2l2 fhod3 actr2 tpm1 arf1 pik3r1 ppp1r9a adora1 arfip1 f2rl1 rictor arf6 jam3 smad3 mlst8 synpo atp2a2 baiap2 grb2 nf2 ryr2 arhgef15 spire2 arpin fmn1 gja5 smim22
0.00167378	51	405	1.84843	Response to steroid hormone	http://amigo.geneontology.org/amigo/term/GO:0048545	tfpi cry1 rnf14 abcc2 nr1h3 cbfb nedd4 atp2b1 sirt1 jak2 ddx17 sfrp1 ubr5 kdm4c ppp1r9b ufsp2 bche arid1a cnot1 bmp4 nr1d1 cdo1 rpl27 ramp2 clock lef1 ncoa2 npc1 carm1 tmf1 nr3c2 zfp36l2 hnrnpu safb tgfbr2 hmgb2 hey1 cybb kctd6 glb1 agxt fibin per1 calr sstr2 ube2l3 ppara cldn4 hmgb1 ncoa4 nefl
0.049683	50	490	1.49783	Axonogenesis	http://amigo.geneontology.org/amigo/term/GO:0007409	spast epha3 lamc2 gpc1 ntn4 usp33 map2 hsp90aa1 ezr abl1 rab11a gata3 cxcl12 rnd2 srf vegfa trak2 creb1 pik3ca bcl11b map1b plxnc1 skil app cntn4 pik3r1 ncam1 fez1 itgb1 sema3d auts2 ntn3 zswim5 nexn lmx1a lmtk2 drgx robo1 cdh2 lpar3 pten ptprm baiap2 anapc2 grb2 adamtsl1 cntn2 kif13b szt2 nefl
0.0321227	50	475	1.54512	Myeloid cell differentiation	http://amigo.geneontology.org/amigo/term/GO:0030099	hipk2 cbfb atp6ap1 actn1 cnot4 tf cebpe sirt1 jak2 pla2g3 myh9 nfkbia e2f1 kat8 sfrp1 cdk6 gata3 zbtb16 cd81 srf vegfa rbbp5 creb1 cdk2 bmp4 klf2 pparg ireb2 lef1 app arnt pik3r1 gpc3 camk4 lrrk1 c1qc tgfbr2 snrk hmgb2 f2rl1 prkcb stat3 ror2 cebpb trib1 tmem64 hmgb1 ncoa6 l3mbtl3 mafb
0.0218057	50	461	1.59205	Regulation of nervous system development	http://amigo.geneontology.org/amigo/term/GO:0051960	rnf10 kdm4a map2 srrt prmt5 dicer1 e2f1 eef2k rab11a ankrd27 rheb cxcl12 bmpr1a aspa rnd2 fig4 srf vegfa trak2 bhlhe41 id1 nr1d1 map1b pparg per2 bhlhe40 lpin1 il6st plxnc1 skil actr2 tnfrsf21 daam2 ttbk1 sema3d trim11 jam2 hmgb2 hey1 spint1 robo1 lpar3 pten lig4 baiap2 anapc2 nf2 nap1l1 mme nefl
0.00914723	50	433	1.695	Protein targeting	http://amigo.geneontology.org/amigo/term/GO:0006605	rps20 usp36 tram2 nedd4 rab7a hsp90aa1 chmp4b mon1b nagpa cemip bnip3l sec61b rpl19 grpel1 rps12 trak2 pex16 rpl27 sort1 ap4b1 rps15a katnb1 rps2 npepps rpl13a atg3 srprb rps3a rpl10 stom timm8b ap1s3 rabgef1 rpl30 fzd5 adora1 rpl9 micall2 ywhab slc25a6 immp2l ube2l3 bcap31 rps23 zdhhc9 sgtb kif13b ubl5 zdhhc18 ncoa4
0.045386	48	463	1.52176	Cell junction assembly	http://amigo.geneontology.org/amigo/term/GO:0034329	epha3 arhgap6 lamc2 limch1 pkn2 slk cbfb tesk2 actn1 tns1 pkp1 epb41l3 ache itga6 abl1 eef2k sfrp1 srf vegfa strn pcdh17 rab17 kdr afdn ramp2 nphp4 map1b lamc1 app dst ppp1r9a fblim1 pdlim5 fzd5 micall2 arf6 jam3 smad3 cdh2 pten ugt8 cdh5 gjd3 pclo cldn4 fmn1 pecam1 gja5
0.00343531	48	388	1.81592	Intracellular receptor signaling pathway	http://amigo.geneontology.org/amigo/term/GO:0030522	cry1 nr1h4 rnf14 nr1h3 kdm4a cbfb pdk3 rora nedd4 itch cyld sirt1 jak2 ddx17 nfkbia sfrp1 ubr5 kdm4c ufsp2 nr5a2 arid1a tnfaip3 cnot1 nr1d1 klf2 sec14l1 pparg clock ncoa2 carm1 arnt abcg8 tmf1 nr3c2 safb hnf4g kctd6 stat3 ubb hdac3 nr1d2 tbl1xr1 per1 calr ppara rorb trim16 ncoa4
0.028061	47	434	1.58963	Ameboidal-type cell migration	http://amigo.geneontology.org/amigo/term/GO:0001667	flt4 pkn2 tns1 pxn apoh epb41l4b sirt1 abl1 hmox1 myh9 lgmn rab11a gata3 sash1 ccr6 srf vegfa prox1 apoa1 pik3ca bmp4 id1 kdr capn7 pparg loxl2 glul ccn3 cyp1b1 gpc3 dock5 itgb1 sema3d pkn3 plpp3 tgfbr2 hand2 arf6 robo1 cdh2 pten ptprm calr cdh5 slc8a1 nanos1 hmgb1
0.0185285	47	421	1.63871	Establishment of protein localization to membrane	http://amigo.geneontology.org/amigo/term/GO:0090150	rps20 tram2 frmpd1 rab7a hsp90aa1 ppp1r13b hmox1 e2f1 chmp4b rab11a cemip sec61b mapk8 rpl19 rps12 golph3 gorasp2 pex16 optn afdn rpl27 snap25 rps15a rps2 npc1 app rpl13a atg3 rps3a rpl10 stom sec16a timm8b rabgef1 rpl30 cnst adora1 rpl9 stx3 ywhab rab31 rps23 rilpl1 zdhhc9 sgtb zdhhc18 ppp3r1
0.0162901	47	417	1.65443	Lipid transport	http://amigo.geneontology.org/amigo/term/GO:0006869	cry1 nr1h4 abcc2 nr1h3 atp9a osbpl3 atp8b1 apob abcb1 pitpnm2 apoh sirt1 pla2g3 nfkbia atp8b4 prkag2 hdlbp plekha3 osbpl9 apoa1 slc10a7 stard3 pparg ttpa itgav gltp ncoa2 osbpl1a npc1 abcg8 tmf1 lamtor1 acsl1 cpt2 xkr8 slc51a pdzd8 slc27a4 prelid1 slco3a1 erfe enpp7 spns3 ppara plscr1 acsl5 cpt1b
0.0138732	47	412	1.67451	Regulation of supramolecular fiber organization	http://amigo.geneontology.org/amigo/term/GO:1902903	was spast arhgap6 nckap1 limch1 gba2 map2 ssh1 tpx2 pxn abl1 mapre1 coro1a sfrp1 mtpn cxcl12 ccdc88a alms1 prox1 apoa1 pik3ca id1 baiap2l2 map1b fhod3 actr2 tpm1 katnb1 app arf1 pik3r1 ppp1r9a arfip1 f2rl1 rictor arf6 smad3 mlst8 synpo baiap2 grb2 cdh5 nf2 arhgef15 spire2 arpin fmn1
0.0273167	46	421	1.60385	Cellular response to peptide	http://amigo.geneontology.org/amigo/term/GO:1901653	arid1b glp2r atp2b1 atp6ap1 pxn cdc6 sirt1 jak2 rangap1 lgmn srsf5 tsc2 eef2k ppp1r9b prkar1a timeless creb1 rhoq pik3ca id1 klf2 ano1 map1b pparg ptpre lpin1 rab15 app wdtc1 pik3r1 crhbp atp6v1c1 prkcb slc27a4 rab31 stat3 sik2 slc25a33 pten adcy6 baiap2 grb2 erfe fut7 socs3 ins
0.0162901	46	406	1.6631	Lymphocyte differentiation	http://amigo.geneontology.org/amigo/term/GO:0030098	cbfb rora tcf3 tpd52 itm2a lag3 abl1 sfrp1 clptm1 gata3 foxn1 zbtb16 ccr6 srf gon4l cd80 bmp4 pcid2 bcl11b dnajb9 dock2 dtx1 lef1 pik3r1 itgb1 camk4 zfp36l2 mr1 mertk sh3rf1 ikzf3 syvn1 nlrp3 fzd5 tgfbr2 nfil3 stat3 prelid1 lig4 cd28 fut7 fzd9 hmgb1 spn mafb pik3r6
0.00592935	46	378	1.7863	Regulation of neurogenesis	http://amigo.geneontology.org/amigo/term/GO:0050767	rnf10 kdm4a map2 srrt prmt5 dicer1 e2f1 eef2k rab11a ankrd27 rheb cxcl12 bmpr1a aspa rnd2 srf vegfa trak2 bhlhe41 id1 nr1d1 map1b pparg per2 bhlhe40 il6st plxnc1 skil actr2 daam2 ttbk1 sema3d trim11 hmgb2 hey1 spint1 robo1 lpar3 pten lig4 baiap2 anapc2 nf2 nap1l1 mme nefl
0.00530624	46	376	1.7958	Regulation of intracellular transport	http://amigo.geneontology.org/amigo/term/GO:0032386	atp9a usp36 ppp1r12a nedd4 map2 xpo1 ppp1r13b ezr jak2 pla2g3 rangap1 e2f1 cemip ubr5 bnip3l mapk8 cd81 dnajc27 tardbp khdrbs1 bmp4 reep5 map1b mdfic anp32b preb npepps arf1 pik3r1 stom sec16a fez1 cabp1 iws1 fzd5 arfip1 micall2 ywhab smad3 hdac3 ube2l3 bcap31 dync1h1 ubl5 asph ppp3r1
0.0351259	45	419	1.57647	Response to oxygen levels	http://amigo.geneontology.org/amigo/term/GO:0070482	psma4 f7 hipk2 pdk3 rora atp6ap1 xrcc1 psmc5 sirt1 hmox1 psma3 e2f1 ahcy pgk1 eef2k sfrp1 ndrg1 bnip3l cxcl12 srf vegfa scap oprd1 creb1 ramp2 pparg loxl2 npepps gata6 arnt itpr1 adora1 tgfbr2 psmd6 cybb smad3 ubb kcnk3 pten psmd1 slc8a1 ppara eif4ebp1 lonp1 ryr2
0.0150541	45	392	1.68505	Post-translational protein modification	http://amigo.geneontology.org/amigo/term/GO:0043687	psma4 cp btbd1 keap1 aplp2 apob psmc5 tf klhl22 psma3 rab11a fbxl20 zbtb16 fbxo9 qsox1 rbbp5 apoa1 bmp4 c3 fbxl12 tulp4 dcaf8 golm1 lamc1 fbxo11 app wdtc1 uba3 gpc3 prss23 itih2 fbxw5 psmd6 senp8 ddb1 kctd6 cdh2 spsb1 psmd1 asb8 klhl11 vwa1 socs3 cops8 kbtbd13
0.00907194	45	377	1.7521	Regulation of actin cytoskeleton organization	http://amigo.geneontology.org/amigo/term/GO:0032956	was epha3 arhgap6 phpt1 nckap1 limch1 gba2 ssh1 pxn abl1 coro1a sfrp1 mtpn cxcl12 rnd2 ccdc88a alms1 prox1 apoa1 rhoq pik3ca id1 baiap2l2 fhod3 actr2 tpm1 arf1 pik3r1 ppp1r9a arfip1 f2rl1 rictor arf6 jam3 smad3 mlst8 synpo baiap2 grb2 nf2 arhgef15 spire2 arpin fmn1 smim22
0.00504376	45	364	1.81467	Muscle cell differentiation	http://amigo.geneontology.org/amigo/term/GO:0042692	spag9 rora tcf3 nfatc3 sirt1 abl1 myh9 hamp mtpn bmpr1a dkk1 prkar1a cd81 srf vegfa cacybp prox1 epc1 bhlhe41 bmp4 ramp2 sort1 ptgfrn fhod3 cdk9 ccn3 tpm1 gata6 kcnh1 adam12 itgb1 hnrnpu obscn jam2 sgcb pdlim5 hey1 cdh2 myoz2 atp2a2 calr slc8a1 ppara mrtfa chuk
0.00435048	45	361	1.82975	Positive regulation of establishment of protein localization	http://amigo.geneontology.org/amigo/term/GO:1904951	nadk phpt1 usp36 sri ache ppp1r13b ezr jak2 e2f1 cemip ubr5 cd33 mapk8 cd81 golph3 cct4 tcp1 tardbp pfkfb2 ano1 cct7 glul anp32b npepps arf1 pik3r1 sybu stom sec16a cnst fzd5 f2rl1 slc30a8 micall2 arf6 ywhab smad3 fgb hdac3 rfx6 ube2l3 bcap31 ubl5 asph ppp3r1
0.000227859	45	310	2.13078	Rhythmic process	http://amigo.geneontology.org/amigo/term/GO:0048511	cry1 hebp1 nr1h3 f7 rora sirt1 prmt5 ahcy mapk8 plekha1 hlf timeless prox1 creb1 enox1 tardbp bhlhe41 id1 nr1d1 fbxl12 pparg per2 mybbp1a bhlhe40 clock ncoa2 hnrnpu gnaq ciart adora1 nfil3 gpr176 tef ddb1 atf5 hdac3 pten ppp1ca nr1d2 per1 ppara cldn4 piwil2 cipc rorb
0.0367612	44	409	1.57913	Epithelial cell proliferation	http://amigo.geneontology.org/amigo/term/GO:0050673	flt4 mydgf apoh sirt1 hmox1 ift52 sfrp1 cdk6 gata3 cxcl12 bmpr1a vegfa thbs4 ift57 prox1 apoa1 tnfaip3 srsf6 bmp4 id1 nr1d1 bcl11b kdr pparg loxl2 glul lamc1 ccn3 arnt col8a1 cask gpc3 sidt2 hmgb2 rictor fabp7 smad3 nlrc3 stat3 robo1 pten cebpb ptprm hmgb1
0.0336347	44	406	1.59079	Regulation of cellular component size	http://amigo.geneontology.org/amigo/term/GO:0032535	was nckap1 gba2 slc12a1 map2 ssh1 ezr abl1 coro1a rab11a mtpn cxcl12 rnd2 slc9a3r1 gnb3 srf vegfa creb1 pik3ca baiap2l2 map1b vav3 fhod3 actr2 wdtc1 arf1 sema3d ppp1r9a arfip1 f2rl1 rictor arf6 mlst8 lpar3 pten ppp1ca baiap2 anapc2 grb2 cntn2 spire2 arpin fmn1 nefl
0.030617	44	403	1.60264	RNA splicing, via transesterification reactions	http://amigo.geneontology.org/amigo/term/GO:0000375	luc7l zcchc8 dhx8 xab2 snrpa ppie srrt hnrnpc cwf19l1 ddx17 prmt5 srsf5 prpf6 luc7l3 srsf9 srsf3 ncl sf3b1 srsf4 khdrbs1 srsf6 snrpa1 prmt7 rbmx2 zc3h10 hnrnpa1 snrpf mfap1 snrpg cwc27 hnrnpu cwc22 usp49 hnrnpk nudt21 hnrnpa3 plrg1 larp7 hnrnpa0 snrpe rbm10 prpf39 ubl5 rbm14
0.0281634	44	400	1.61466	RNA splicing, via transesterification reactions with bulged adenosine as nucleophile	http://amigo.geneontology.org/amigo/term/GO:0000377	luc7l zcchc8 dhx8 xab2 snrpa ppie srrt hnrnpc cwf19l1 ddx17 prmt5 srsf5 prpf6 luc7l3 srsf9 srsf3 ncl sf3b1 srsf4 khdrbs1 srsf6 snrpa1 prmt7 rbmx2 zc3h10 hnrnpa1 snrpf mfap1 snrpg cwc27 hnrnpu cwc22 usp49 hnrnpk nudt21 hnrnpa3 plrg1 larp7 hnrnpa0 snrpe rbm10 prpf39 ubl5 rbm14
0.0281634	44	400	1.61466	MRNA splicing, via spliceosome	http://amigo.geneontology.org/amigo/term/GO:0000398	luc7l zcchc8 dhx8 xab2 snrpa ppie srrt hnrnpc cwf19l1 ddx17 prmt5 srsf5 prpf6 luc7l3 srsf9 srsf3 ncl sf3b1 srsf4 khdrbs1 srsf6 snrpa1 prmt7 rbmx2 zc3h10 hnrnpa1 snrpf mfap1 snrpg cwc27 hnrnpu cwc22 usp49 hnrnpk nudt21 hnrnpa3 plrg1 larp7 hnrnpa0 snrpe rbm10 prpf39 ubl5 rbm14
0.02792	44	399	1.6187	Microtubule-based movement	http://amigo.geneontology.org/amigo/term/GO:0007018	spast map4 dync1i2 map2 hspb11 apob kif16b pla2g3 ift52 arhgap21 septin4 slc9a3r1 mak ccr6 ift57 trak2 qrich2 nphp4 map1b bloc1s1 actr2 katnb1 kifc3 ccdc40 tpgs1 app slc22a14 tmf1 sybu fez1 dst spef2 hnrnpu ap3s2 nek10 sun1 ubb rab6a dnah2 kif19 dync1h1 kif13b odad3 nefl
0.0151916	44	381	1.69518	Cell-substrate adhesion	http://amigo.geneontology.org/amigo/term/GO:0031589	itgal epha3 arhgap6 limch1 slk tesk2 actn1 ntn4 atrn siglec1 pxn itga6 jak2 abl1 olfm4 coro1a sfrp1 cdk6 srf vegfa nid1 apoa1 id1 kdr mkln1 ccl25 lamc1 itgav col8a1 pik3r1 cask dock5 itgb1 utrn mertk micall2 jam3 smad3 fgb pten calr nf2 egfl6 fmn1
0.0132829	44	377	1.71316	Regulation of binding	http://amigo.geneontology.org/amigo/term/GO:0051098	hipk2 btbd1 sri usp33 map2 jak2 abl1 hmox1 eif3d nfkbia mapre1 e2f1 gata3 mapk8 dkk1 ppp2ca bmp4 id1 ramp2 trim21 pparg per2 ramp1 prmt7 cdk9 lef1 app carm1 ttbk1 mepce znf462 epb41 lrpap1 hmgb2 hand2 hey1 smad3 cdt1 p2ry1 ppp1ca atp2a2 ppara hmgb1 cpne1
0.033069	43	394	1.60199	Regulation of lipid metabolic process	http://amigo.geneontology.org/amigo/term/GO:0019216	nr1h4 nr1h3 pdk3 rora pibf1 apob sirt1 sec14l2 pla2g3 eef1a2 prkag2 cd81 gnb3 scap aadac prox1 apoa1 creb1 ormdl2 c3 nr1d1 bcl11b pparg vav3 lpin1 golm1 ncoa2 carm1 wdtc1 arf1 lamtor1 adora1 hdac3 slc22a13 nr1d2 tbl1xr1 erfe enpp7 chrm5 ppara ncoa6 tm6sf2 ins
0.0302812	43	391	1.61428	Response to decreased oxygen levels	http://amigo.geneontology.org/amigo/term/GO:0036293	psma4 f7 hipk2 pdk3 rora xrcc1 psmc5 sirt1 hmox1 psma3 e2f1 ahcy pgk1 eef2k sfrp1 ndrg1 bnip3l cxcl12 srf vegfa scap oprd1 creb1 ramp2 loxl2 npepps gata6 arnt itpr1 adora1 tgfbr2 psmd6 cybb smad3 ubb kcnk3 pten psmd1 slc8a1 ppara eif4ebp1 lonp1 ryr2
0.0257882	43	385	1.63944	In utero embryonic development	http://amigo.geneontology.org/amigo/term/GO:0001701	c6 xab2 keap1 palb2 apob myh9 nbn ell gata3 bmpr1a tfeb bysl srf vegfa cnot1 emg1 klf2 unk pemt skil lef1 gata6 wdtc1 arnt btf3 kdm6a itgb1 sec24d adamts3 cpt2 fzd5 elf3 tgfbr2 hand2 hey1 spint1 smad3 tanc2 cebpb lig4 grb2 socs3 exoc3l2
0.00907194	43	355	1.77798	Regulation of autophagy	http://amigo.geneontology.org/amigo/term/GO:0010506	clec16a usp36 kdm4a nedd4 usp33 keap1 sirt1 abl1 klhl22 hmox1 eef1a2 chmp4b usp10 tsc2 mefv kat8 bnip3l rheb prkag2 mapk8 camkk2 tfeb qsox1 pik3ca optn kdr sh3bp4 trim21 dram1 calcoco2 npc1 trim65 lamtor1 fez1 itpr1 atp6v1c1 dram2 fzd5 mfsd8 mlst8 stat3 bok hmgb1
0.00907194	43	355	1.77798	Protein localization to cell periphery	http://amigo.geneontology.org/amigo/term/GO:1990778	rabep1 epha3 slc9a3r2 rab7a epb41l2 epb41l3 ezr misp rab11a ppp1r9b slc9a3r1 cd81 golph3 ccdc88a gorasp2 rhoq optn iqsec2 rap2a afdn ramp2 ramp1 snap25 rab15 arl6ip5 pik3r1 sec16a itgb1 epb41 cnst slmap lztfl1 arf6 ttc7b stx3 tmem88 rab31 p2ry1 cdh2 pdzd3 rilpl1 rab40c ins
0.000353193	43	297	2.1252	Receptor-mediated endocytosis	http://amigo.geneontology.org/amigo/term/GO:0006898	ap2b1 marco nedd4 hsp90aa1 apob ache siglec1 tf ezr dkk1 cd81 vegfa apoa1 c3 mkln1 fcho1 ramp2 ramp1 snap25 reps1 itgav pi4kb arf1 itgb1 colec12 neu3 tgfbr2 lrpap1 hnrnpk arf6 ap1g1 lmbrd1 rab31 gsg1l cd163 grb2 calr cntn2 magi2 ap2a1 itsn2 ppp3r1 mrc1
0.0425541	42	390	1.58078	Establishment of protein localization to extracellular region	http://amigo.geneontology.org/amigo/term/GO:0035592	cacna2d2 nadk nr1h4 nr1h3 phpt1 sri ache slc8b1 ezr jak2 rhbdd3 nagpa sfrp1 cd33 golph3 tardbp pfkfb2 nr1d1 ano1 per2 snap25 clock glul ccn3 preb rab15 arf1 sybu camk2g sidt2 itpr1 pdia4 arfip1 f2rl1 slc30a8 arf6 ccdc186 fgb kcng2 rfx6 pclo ins
0.0412583	42	389	1.58485	Protein secretion	http://amigo.geneontology.org/amigo/term/GO:0009306	cacna2d2 nadk nr1h4 nr1h3 phpt1 sri ache slc8b1 ezr jak2 rhbdd3 nagpa sfrp1 cd33 golph3 tardbp pfkfb2 nr1d1 ano1 per2 snap25 clock glul ccn3 preb rab15 arf1 sybu camk2g sidt2 itpr1 pdia4 arfip1 f2rl1 slc30a8 arf6 ccdc186 fgb kcng2 rfx6 pclo ins
0.0412583	42	389	1.58485	Response to metal ion	http://amigo.geneontology.org/amigo/term/GO:0010038	ercc1 dpep1 abcc2 nedd4 cpne3 tf ranbp1 hmox1 lgmn eef2k ndrg1 hamp mapk8 ppif ppp2ca cacybp creb1 loxl2 npc1 app kcnh1 crhbp pcdh15 xrcc4 slc30a8 cybb kcnk3 fgb pten ppp1ca c1qa lig4 fibin calr cyp2r1 plscr1 s100a16 lonp1 asph ryr2 chuk cpne1
0.02792	42	376	1.63964	Response to hypoxia	http://amigo.geneontology.org/amigo/term/GO:0001666	psma4 f7 hipk2 pdk3 rora xrcc1 psmc5 sirt1 hmox1 psma3 e2f1 ahcy pgk1 sfrp1 ndrg1 bnip3l cxcl12 srf vegfa scap oprd1 creb1 ramp2 loxl2 npepps gata6 arnt itpr1 adora1 tgfbr2 psmd6 cybb smad3 ubb kcnk3 pten psmd1 slc8a1 ppara eif4ebp1 lonp1 ryr2
0.0110339	42	349	1.76649	Maintenance of location	http://amigo.geneontology.org/amigo/term/GO:0051235	cry1 nr1h3 sri keap1 apob slc8b1 sirt1 abl1 rangap1 nfkbia cds2 coro1a cemip jph1 mest creb3 arhgap21 golph3 aup1 ccdc88a apoa1 c3 pparg b4galnt1 itgav nfkbie itpr1 hnrnpu mcoln2 hk1 slc30a8 sun1 ywhab xcr1 calr slc8a1 ppara topors gpaa1 asph ryr2 smim22
0.00907194	42	344	1.79217	Positive regulation of protein transport	http://amigo.geneontology.org/amigo/term/GO:0051222	nadk phpt1 usp36 sri ache ppp1r13b ezr jak2 e2f1 cemip ubr5 cd33 mapk8 cd81 golph3 tardbp pfkfb2 ano1 glul anp32b npepps arf1 pik3r1 sybu stom sec16a cnst fzd5 f2rl1 slc30a8 micall2 arf6 ywhab smad3 fgb hdac3 rfx6 ube2l3 bcap31 ubl5 asph ppp3r1
0.00353384	42	325	1.89694	Positive regulation of cellular protein localization	http://amigo.geneontology.org/amigo/term/GO:1903829	ap2b1 epha3 usp36 epb41l2 ssh1 ppp1r13b ezr jak2 e2f1 rab11a cemip ubr5 mapk8 ppp1r9b cd81 vegfa ccdc88a cct4 tcp1 tardbp mgat3 cct7 npepps pik3r1 mepce stom itgb1 epb41 cnst fzd5 micall2 arf6 stx3 ywhab smad3 cdt1 hdac3 larp7 ube2l3 ubl5 ppp3r1 ins
0.0460983	41	381	1.5796	Nucleocytoplasmic transport	http://amigo.geneontology.org/amigo/term/GO:0006913	ppp1r12a zc3h11a nedd4 xpo1 seh1l ipo11 jak2 rangap1 srsf5 nfkbia tsc2 ubr5 nup88 srsf9 srsf3 dnajc27 srsf4 tardbp khdrbs1 srsf6 bmp4 pcid2 mdfic hnrnpa1 anp32b snrpf snrpg pik3r1 heatr3 cabp1 iws1 abce1 smad3 stat3 hdac3 calr snrpe kpna5 ipo9 ipo7 ppp3r1
0.0319681	41	370	1.62656	Vesicle organization	http://amigo.geneontology.org/amigo/term/GO:0016050	rab7a chmp2b pla2g3 chmp4b eea1 coro1a rab11a ankrd27 napa sec23ip gbf1 gosr1 stx2 golph3 sec24a scap creb1 ppp6c chmp1a snap25 vav3 sort1 bloc1s1 stx6 stam preb arf1 tmf1 shroom2 sec16a arfgap2 lamtor1 sec24d ap1g1 stx3 trappc9 tmcc1 calr tmed9 pheta1 samd9
0.00481307	41	320	1.88071	Tissue migration	http://amigo.geneontology.org/amigo/term/GO:0090130	flt4 pkn2 pxn apoh epb41l4b sirt1 abl1 hmox1 myh9 lgmn rab11a gata3 sash1 ccr6 srf vegfa prox1 apoa1 pik3ca bmp4 id1 kdr capn7 pparg loxl2 glul ccn3 cyp1b1 dock5 itgb1 pkn3 plpp3 tgfbr2 arf6 robo1 pten ptprm calr cdh5 nanos1 hmgb1
0.00347491	41	314	1.91664	Epithelium migration	http://amigo.geneontology.org/amigo/term/GO:0090132	flt4 pkn2 pxn apoh epb41l4b sirt1 abl1 hmox1 myh9 lgmn rab11a gata3 sash1 ccr6 srf vegfa prox1 apoa1 pik3ca bmp4 id1 kdr capn7 pparg loxl2 glul ccn3 cyp1b1 dock5 itgb1 pkn3 plpp3 tgfbr2 arf6 robo1 pten ptprm calr cdh5 nanos1 hmgb1
0.00303532	41	311	1.93513	Epithelial cell migration	http://amigo.geneontology.org/amigo/term/GO:0010631	flt4 pkn2 pxn apoh epb41l4b sirt1 abl1 hmox1 myh9 lgmn rab11a gata3 sash1 ccr6 srf vegfa prox1 apoa1 pik3ca bmp4 id1 kdr capn7 pparg loxl2 glul ccn3 cyp1b1 dock5 itgb1 pkn3 plpp3 tgfbr2 arf6 robo1 pten ptprm calr cdh5 nanos1 hmgb1
0.00258787	41	308	1.95398	Phagocytosis	http://amigo.geneontology.org/amigo/term/GO:0006909	itgal was marco nr1h3 nckap1 elmo2 rab7a hsp90aa1 cebpe abl1 myh9 coro1a apoa1 pik3ca c3 igll1 pparg vav3 dock2 actr2 itgav atg3 myo10 pik3r1 itgb1 mertk xkr8 colec12 adora1 f2rl1 pld4 rab31 wipf2 pten baiap2 grb2 calr plscr1 hmgb1 igll5 pecam1
2.36345e-06	41	221	2.7232	Circadian rhythm	http://amigo.geneontology.org/amigo/term/GO:0007623	cry1 hebp1 nr1h3 f7 rora sirt1 prmt5 ahcy mapk8 timeless prox1 creb1 tardbp bhlhe41 id1 nr1d1 fbxl12 pparg per2 mybbp1a bhlhe40 clock ncoa2 hnrnpu gnaq ciart adora1 nfil3 gpr176 ddb1 atf5 hdac3 pten ppp1ca nr1d2 per1 ppara cldn4 piwil2 cipc rorb
0.0400492	40	365	1.60862	Negative regulation of organelle organization	http://amigo.geneontology.org/amigo/term/GO:0010639	ercc1 was arhgap6 map4 xrcc1 rab7a map2 ssh1 tpx2 hnrnpc klhl22 mapre1 chmp4b coro1a tsc2 nbn ankrd27 mtpn ppif prkar1a mak pik3ca bmp4 xrcc3 pcid2 map1b fhod3 hnrnpa1 katnb1 pik3r1 fez1 hnrnpu ppp1r9a cdt1 prelid1 bok cdh5 fzd9 rbm14 arpin
0.00495888	40	310	1.89402	Protein localization to nucleus	http://amigo.geneontology.org/amigo/term/GO:0034504	xpo1 ipo11 jak2 rangap1 nfkbia tsc2 ubr5 nup88 zbtb16 bysl cct4 tcp1 tardbp bmp4 mdfic cct7 glul trim29 pik3r1 mepce hnrnpu heatr3 cabp1 sun1 smad3 stat3 plrg1 hdac3 banp larp7 calr nf2 kpna5 rpf2 topors nol8 ipo9 ipo7 ppp3r1 ins
0.0380893	39	352	1.62633	Cellular response to peptide hormone stimulus	http://amigo.geneontology.org/amigo/term/GO:0071375	arid1b glp2r atp2b1 atp6ap1 pxn cdc6 sirt1 jak2 rangap1 srsf5 tsc2 eef2k prkar1a creb1 rhoq pik3ca map1b pparg ptpre lpin1 rab15 wdtc1 pik3r1 crhbp atp6v1c1 prkcb slc27a4 rab31 stat3 sik2 slc25a33 pten adcy6 baiap2 grb2 erfe fut7 socs3 ins
0.0302683	39	345	1.65933	Hormone transport	http://amigo.geneontology.org/amigo/term/GO:0009914	cacna2d2 nadk cry1 nr1h4 abcc2 phpt1 sri slc8b1 ltbp4 jak2 pla2g3 sfrp1 gata3 creb1 tardbp pfkfb2 nr1d1 ano1 per2 snap25 grp clock glul ccn3 tmf1 crhbp sybu camk2g sidt2 itpr1 adora1 slc30a8 ccdc186 p2ry1 fgb kcng2 rfx6 pclo ins
0.00914723	39	312	1.83484	Positive regulation of cell development	http://amigo.geneontology.org/amigo/term/GO:0010720	atp6ap1 srrt abl1 prmt5 dicer1 e2f1 olfm4 eef2k rab11a ankrd27 rheb cxcl12 aspa rnd2 srf vegfa apoa1 bmp4 map1b pparg il6st plxnc1 skil actr2 ttbk1 dock5 spint1 robo1 lpar3 fgb trib1 lig4 baiap2 anapc2 calr cdh5 nap1l1 mme nefl
0.031198	38	335	1.66505	Hormone secretion	http://amigo.geneontology.org/amigo/term/GO:0046879	cacna2d2 nadk cry1 nr1h4 phpt1 sri slc8b1 ltbp4 jak2 pla2g3 sfrp1 gata3 creb1 tardbp pfkfb2 nr1d1 ano1 per2 snap25 grp clock glul ccn3 tmf1 crhbp sybu camk2g sidt2 itpr1 adora1 slc30a8 ccdc186 p2ry1 fgb kcng2 rfx6 pclo ins
0.0276564	38	330	1.69027	Regulation of cell morphogenesis	http://amigo.geneontology.org/amigo/term/GO:0022604	spag9 arhgap15 epb41l3 ezr abl1 myh9 olfm4 coro1a eef2k ankrd27 rnd2 slc9a3r1 vegfa apoa1 rhoq kdr mkln1 plxnc1 actr2 shroom3 fgd4 tpm1 myo10 dock5 fgd5 epb41 fblim1 pdzd8 p2ry1 fgb baiap2 anapc2 znf135 calr cntn2 cldn4 itsn2 arpin
0.0117779	38	307	1.81691	Regulation of vasculature development	http://amigo.geneontology.org/amigo/term/GO:1901342	hipk2 epn2 mydgf apoh sirt1 abl1 hmox1 pgk1 sfrp1 tspan12 sash1 il17f vegfa thbs4 tnfaip3 c3 id1 klf2 kdr ramp2 pparg glul spry2 cyp1b1 gata6 adam12 itgb1 jak1 tgfbr2 erap1 cybb prkcb stat3 npr1 ptprm cdh5 hmgb1 pik3r6
0.00661994	38	294	1.89725	Regulation of actin filament organization	http://amigo.geneontology.org/amigo/term/GO:0110053	was arhgap6 nckap1 limch1 gba2 ssh1 pxn abl1 coro1a sfrp1 mtpn cxcl12 ccdc88a alms1 apoa1 pik3ca id1 baiap2l2 fhod3 actr2 tpm1 arf1 pik3r1 ppp1r9a arfip1 f2rl1 rictor arf6 smad3 mlst8 synpo baiap2 grb2 nf2 arhgef15 spire2 arpin fmn1
0.000844041	38	260	2.14535	Endosomal transport	http://amigo.geneontology.org/amigo/term/GO:0016197	spag9 heatr5b was clec16a atp9a rab7a chmp2b pla2g3 chmp4b eea1 rab11a leprotl1 ankrd27 gbf1 gosr1 alms1 rab9a rab17 ccdc93 chmp1a rab11fip4 sort1 bloc1s1 reps1 stx6 stam snx27 lamtor1 arfip1 lmtk2 micall2 arf6 tbc1d10b ubb tmcc1 rab6a pheta1 itsn2
0.0150158	37	303	1.79245	Regulation of angiogenesis	http://amigo.geneontology.org/amigo/term/GO:0045765	hipk2 epn2 mydgf apoh sirt1 abl1 hmox1 pgk1 sfrp1 tspan12 sash1 il17f vegfa thbs4 tnfaip3 c3 klf2 kdr ramp2 pparg glul spry2 cyp1b1 gata6 adam12 itgb1 jak1 tgfbr2 erap1 cybb prkcb stat3 npr1 ptprm cdh5 hmgb1 pik3r6
0.0444959	36	322	1.6411	Positive regulation of secretion	http://amigo.geneontology.org/amigo/term/GO:0051047	nadk phpt1 atp6ap1 sri rab7a cadps2 ache ezr jak2 pla2g3 cd33 cxcl12 golph3 creb1 tardbp rab9a pfkfb2 ano1 grp glul stam rab15 arf1 tmf1 sybu adora1 f2rl1 slc30a8 arf6 ap1g1 npr1 p2ry1 fgb alox12b rfx6 ins
0.0281634	36	309	1.71014	Regulation of cellular response to growth factor stimulus	http://amigo.geneontology.org/amigo/term/GO:0090287	gpc1 hipk2 nedd4 epn2 ltbp4 glg1 sirt1 abl1 sfrp1 cadm4 tspan12 gata3 bmpr1a snx25 il17f sfrp5 bmp4 pparg dstyk kcp spry2 skil tob1 arnt cask gpc3 adamts3 tgfbr2 prkcb smad3 robo1 ubb lemd3 cdh5 ppara trim33
0.0277476	36	308	1.71569	Cellular carbohydrate metabolic process	http://amigo.geneontology.org/amigo/term/GO:0044262	mtmr7 cry1 pdk3 inpp5a rora gnptg sirt1 gys1 prkag2 gnb3 tpi1 treh pfkfb2 nr1d1 per2 ppp1r3d il6st ndst4 ncoa2 csgalnact1 hk1 b3galt2 pgm2l1 mogat2 lalba ddb1 stat3 ugp2 p2ry1 glb1 pten ppp1ca erfe ppara hmgb1 ins
0.0277476	36	308	1.71569	Intrinsic apoptotic signaling pathway	http://amigo.geneontology.org/amigo/term/GO:0097193	hipk2 tmem161a cyld ppp1r13b sirt1 jak2 abl1 hmox1 gskip e2f1 nbn creb3 cxcl12 ppif septin4 slc9a3r1 msh6 bcl2l12 mybbp1a tpt1 skil cyp1b1 arl6ip5 pik3r1 itpr1 syvn1 hnrnpk ubb cebpb bok hic1 bcap31 map3k5 topors ercc6 ins
0.0217001	36	302	1.74978	Protein localization to plasma membrane	http://amigo.geneontology.org/amigo/term/GO:0072659	epha3 slc9a3r2 rab7a epb41l3 ezr rab11a ppp1r9b slc9a3r1 cd81 golph3 ccdc88a gorasp2 rhoq optn rap2a afdn ramp2 ramp1 rab15 arl6ip5 pik3r1 sec16a itgb1 cnst slmap arf6 ttc7b stx3 tmem88 rab31 p2ry1 cdh2 pdzd3 rilpl1 rab40c ins
0.00277456	36	258	2.04819	Cellular response to steroid hormone stimulus	http://amigo.geneontology.org/amigo/term/GO:0071383	tfpi cry1 rnf14 abcc2 cbfb nedd4 atp2b1 sirt1 jak2 ddx17 sfrp1 ubr5 kdm4c ufsp2 arid1a cnot1 bmp4 nr1d1 clock lef1 ncoa2 npc1 carm1 tmf1 nr3c2 zfp36l2 hnrnpu safb hey1 kctd6 per1 calr sstr2 ube2l3 ppara ncoa4
0.0372589	35	306	1.67893	Mitochondrial transport	http://amigo.geneontology.org/amigo/term/GO:0006839	mcub usp36 hsp90aa1 ppp1r13b slc8b1 e2f1 bnip3l prkag2 mapk8 ppif grpel1 stard3 npepps sfxn5 timm8b cpt2 fzd5 micall2 slc25a32 ywhab stat3 slc25a6 slc25a33 slc25a30 bok slc25a22 slc25a18 immp2l ube2l3 bcap31 fzd9 ubl5 cpt1b ppp3r1 atp5mf
0.0311619	35	301	1.70682	Response to insulin	http://amigo.geneontology.org/amigo/term/GO:0032868	cry1 atp2b1 atp6ap1 sirt1 srsf5 tsc2 eef2k scap srsf4 rhoq pik3ca srsf6 pparg ptpre sort1 lpin1 rab15 wdtc1 pik3r1 atp6v1c1 prkcb slc27a4 rab31 sik2 kbtbd2 slc25a33 pten baiap2 grb2 erfe fut7 socs3 ppara gcnt1 ins
0.0257882	35	295	1.74154	Regulation of protein secretion	http://amigo.geneontology.org/amigo/term/GO:0050708	cacna2d2 nadk nr1h4 nr1h3 phpt1 sri ache slc8b1 ezr jak2 rhbdd3 sfrp1 cd33 golph3 tardbp pfkfb2 nr1d1 ano1 per2 snap25 clock glul ccn3 arf1 sybu sidt2 itpr1 arfip1 f2rl1 slc30a8 arf6 fgb kcng2 rfx6 ins
0.00876876	35	268	1.91699	Negative regulation of inflammatory response	http://amigo.geneontology.org/amigo/term/GO:0050728	nr1h4 dpep1 nr1h3 glp2r rora ggt5 myh9 mefv hamp gata3 prkar1a apoa1 creb1 tnfaip3 nr1d1 ramp2 pparg ramp1 ccn3 nlrp12 taar1 htr6 nlrp3 adora1 gpr176 smad3 nlrc3 adcy6 nr1d2 cd163 cdh5 gpr39 socs3 ppara ins
0.00125121	35	236	2.17692	Vesicle localization	http://amigo.geneontology.org/amigo/term/GO:0051648	map2 rab11a napa sec23ip gbf1 gosr1 sec24a mlph trak2 pcdh17 ppp6c rab17 myo5c stard3 bloc1s1 preb tpgs1 myo1f arf1 shroom2 sybu sec16a arfgap2 sec24d ap3s2 ccdc186 trappc9 map4k2 cdh2 tanc2 pten myo1d tmed9 pclo dync1h1
0.00786171	34	255	1.95716	Positive regulation of cytoskeleton organization	http://amigo.geneontology.org/amigo/term/GO:0051495	was spast nckap1 limch1 pxn abl1 mapre1 coro1a sfrp1 ccdc88a prox1 apoa1 id1 baiap2l2 map1b actr2 tpm1 katnb1 arf1 arfip1 f2rl1 rictor arf6 smad3 mlst8 synpo baiap2 grb2 nf2 dync1h1 arhgef15 spire2 arpin fmn1
0.00258787	34	237	2.1058	Positive regulation of supramolecular fiber organization	http://amigo.geneontology.org/amigo/term/GO:1902905	was spast nckap1 limch1 pxn abl1 mapre1 coro1a sfrp1 ccdc88a prox1 apoa1 id1 baiap2l2 map1b actr2 tpm1 katnb1 app arf1 arfip1 f2rl1 rictor arf6 smad3 mlst8 synpo baiap2 grb2 nf2 arhgef15 spire2 arpin fmn1
0.049683	33	291	1.66459	Regulation of hormone secretion	http://amigo.geneontology.org/amigo/term/GO:0046883	cacna2d2 nadk cry1 nr1h4 phpt1 sri slc8b1 jak2 pla2g3 sfrp1 creb1 tardbp pfkfb2 nr1d1 ano1 per2 snap25 grp clock glul ccn3 tmf1 crhbp sybu sidt2 itpr1 adora1 slc30a8 p2ry1 fgb kcng2 rfx6 ins
0.0271942	33	274	1.76787	Striated muscle cell differentiation	http://amigo.geneontology.org/amigo/term/GO:0051146	spag9 myh9 hamp mtpn bmpr1a dkk1 prkar1a cd81 srf cacybp prox1 bhlhe41 bmp4 sort1 ptgfrn fhod3 ccn3 tpm1 gata6 kcnh1 adam12 itgb1 hnrnpu obscn jam2 sgcb pdlim5 cdh2 myoz2 calr slc8a1 ppara chuk
0.0236704	33	271	1.78744	B cell activation	http://amigo.geneontology.org/amigo/term/GO:0042113	ercc1 tcf3 ung tpd52 itm2a txlna abl1 nbn sfrp1 cd81 ccr6 msh6 gon4l tnfaip3 pcid2 igll1 dnajb9 themis2 vav3 lef1 pik3r1 tnfrsf21 itgb1 zfp36l2 ikzf3 syvn1 prkcb ctps1 lig4 cd28 fzd9 slc39a10 igll5
0.0144136	33	259	1.87026	Hormone-mediated signaling pathway	http://amigo.geneontology.org/amigo/term/GO:0009755	cry1 rnf14 cbfb nedd4 sirt1 jak2 ddx17 sfrp1 ubr5 kdm4c ufsp2 nr5a2 arid1a cnot1 bmp4 nr1d1 pparg clock lef1 ncoa2 carm1 tmf1 crhbp nr3c2 acsl1 safb kctd6 nr1d2 per1 calr sstr2 ppara ncoa4
0.0312203	32	268	1.75268	Stress-activated protein kinase signaling cascade	http://amigo.geneontology.org/amigo/term/GO:0031098	flt4 hipk2 itch magi3 cyld map3k20 ezr gadd45b sfrp1 mapk8 hipk3 sash1 vegfa rap2a map3k10 app arl6ip5 mbip sh3rf1 hand2 f2rl1 ulk4 map4k2 ror2 ubb hdac3 trib1 per1 nbr1 hmgb1 map3k5 chuk
0.0162727	32	251	1.87139	Stress-activated MAPK cascade	http://amigo.geneontology.org/amigo/term/GO:0051403	flt4 hipk2 itch magi3 cyld map3k20 ezr gadd45b sfrp1 mapk8 hipk3 sash1 vegfa rap2a map3k10 app arl6ip5 mbip sh3rf1 hand2 f2rl1 ulk4 map4k2 ror2 ubb hdac3 trib1 per1 nbr1 hmgb1 map3k5 chuk
0.0130199	32	246	1.90942	Myeloid leukocyte differentiation	http://amigo.geneontology.org/amigo/term/GO:0002573	atp6ap1 tf cebpe sirt1 pla2g3 myh9 e2f1 sfrp1 cdk6 gata3 cd81 vegfa creb1 cdk2 bmp4 pparg ireb2 lef1 app pik3r1 gpc3 camk4 lrrk1 c1qc tgfbr2 f2rl1 ror2 cebpb trib1 tmem64 l3mbtl3 mafb
0.0469539	31	267	1.70427	Regulation of intracellular protein transport	http://amigo.geneontology.org/amigo/term/GO:0033157	usp36 xpo1 ppp1r13b jak2 rangap1 e2f1 cemip ubr5 bnip3l mapk8 cd81 dnajc27 tardbp bmp4 mdfic anp32b npepps pik3r1 stom sec16a cabp1 fzd5 micall2 ywhab smad3 hdac3 ube2l3 bcap31 ubl5 asph ppp3r1
0.0221869	31	248	1.83484	Response to starvation	http://amigo.geneontology.org/amigo/term/GO:0042594	myh13 gabarapl2 clec16a usp33 seh1l comt sirt1 dhodh sfrp1 hamp rheb prkag2 mapk8 tfeb pparg mybbp1a hnrnpa1 glul lamtor1 atp6v1c1 bmt2 mlst8 sik2 cebpb sstr2 adss1 ppara eif4ebp1 map3k5 map1lc3c szt2
0.013226	31	236	1.92813	Positive regulation of intracellular transport	http://amigo.geneontology.org/amigo/term/GO:0032388	usp36 nedd4 map2 ppp1r13b ezr jak2 e2f1 cemip ubr5 mapk8 cd81 tardbp khdrbs1 anp32b npepps arf1 pik3r1 stom sec16a fez1 fzd5 micall2 ywhab smad3 hdac3 ube2l3 bcap31 dync1h1 ubl5 asph ppp3r1
0.0113063	31	232	1.96138	Endothelial cell migration	http://amigo.geneontology.org/amigo/term/GO:0043542	flt4 pxn apoh sirt1 abl1 hmox1 myh9 lgmn gata3 sash1 srf vegfa prox1 apoa1 pik3ca bmp4 id1 kdr pparg loxl2 glul ccn3 cyp1b1 itgb1 plpp3 robo1 pten ptprm calr cdh5 hmgb1
0.00361247	31	213	2.13633	Cytoskeleton-dependent intracellular transport	http://amigo.geneontology.org/amigo/term/GO:0030705	spast dync1i2 map2 hspb11 ift52 arhgap21 mak ift57 ccdc88a trak2 tuba1b myo5c map1b bloc1s1 app myo1f myo10 sybu fez1 dst hnrnpu ap3s2 sun1 ccdc186 tuba1c ubb tanc2 rab6a myo1d dync1h1 nefl
0.0104817	30	220	2.00164	Establishment of vesicle localization	http://amigo.geneontology.org/amigo/term/GO:0051650	map2 rab11a napa sec23ip gbf1 gosr1 sec24a mlph trak2 ppp6c rab17 myo5c stard3 bloc1s1 preb myo1f arf1 shroom2 sybu sec16a arfgap2 sec24d ap3s2 ccdc186 trappc9 map4k2 tanc2 myo1d tmed9 dync1h1
0.00145589	30	190	2.31769	Receptor metabolic process	http://amigo.geneontology.org/amigo/term/GO:0043112	ap2b1 nedd4 itch ache kif16b ezr lgmn dkk1 snx25 cd81 vegfa optn mkln1 ramp2 ramp1 snap25 arf1 lamtor1 itgb1 lrpap1 lmtk2 lmbrd1 rab31 gsg1l grb2 cntn2 magi2 ap2a1 pheta1 ppp3r1
0.0354602	29	238	1.78858	Positive regulation of neurogenesis	http://amigo.geneontology.org/amigo/term/GO:0050769	srrt prmt5 dicer1 e2f1 eef2k rab11a ankrd27 rheb cxcl12 aspa rnd2 srf vegfa map1b pparg il6st plxnc1 skil actr2 ttbk1 spint1 robo1 lpar3 lig4 baiap2 anapc2 nap1l1 mme nefl
0.0150541	29	218	1.95267	Endoplasmic reticulum to Golgi vesicle-mediated transport	http://amigo.geneontology.org/amigo/term/GO:0006888	spast f7 dync1i2 ergic2 f9 napa sec23ip gbf1 gosr1 sec24a scap lman2l tmed5 ppp6c cog6 preb arf1 sec16a arfgap2 sec24d trappc8 trappc9 golgb1 creb3l2 copb2 tmed9 bcap31 dync1h1 ins
0.038495	28	229	1.79477	Cell-cell junction organization	http://amigo.geneontology.org/amigo/term/GO:0045216	pkn2 cbfb pkp1 epb41l3 srf vegfa strn tjp2 afdn ramp2 nphp4 grhl1 kifc3 cxadr fzd5 f2rl1 micall2 svep1 jam3 smad3 cdh2 ugt8 cdh5 gjd3 nf2 cldn4 pecam1 gja5
0.0336892	28	226	1.8186	Establishment or maintenance of cell polarity	http://amigo.geneontology.org/amigo/term/GO:0007163	cyth3 map4 hsp90aa1 ezr misp myh9 sipa1l3 gata3 gbf1 rnd2 slc9a3r1 golph3 pard3b sfrp5 map1b dock2 spry2 actr2 snx27 fez1 itgb1 dst rictor arf6 jam3 wee1 cdh5 spn
0.0214037	28	215	1.91164	Cardiac muscle tissue development	http://amigo.geneontology.org/amigo/term/GO:0048738	myh7 ppp1r13l hamp bmpr1a dkk1 prkar1a srf cacybp prox1 creb1 bmp4 gata5 fhod3 tpm1 gata6 itgb1 hnrnpu sgcb pdlim5 tgfbr2 hey1 sgcd pten calr slc8a1 ppara ryr2 gja5
0.0117779	28	202	2.03467	Actomyosin structure organization	http://amigo.geneontology.org/amigo/term/GO:0031032	was arhgap6 limch1 epb41l2 epb41l3 pxn epb41l4b abl1 myh9 sfrp1 prkar1a srf ccdc88a alms1 prox1 apoa1 fhod3 tpm1 pik3r1 itgb1 obscn ppp1r9a epb41 smad3 synpo myoz2 nf2 arhgef15
0.0437193	27	221	1.79332	Regulation of cell-substrate adhesion	http://amigo.geneontology.org/amigo/term/GO:0010810	epha3 arhgap6 limch1 slk itga6 jak2 abl1 olfm4 sfrp1 cdk6 vegfa nid1 apoa1 kdr ccl25 col8a1 pik3r1 cask dock5 utrn smad3 fgb pten calr nf2 egfl6 fmn1
0.0292554	27	212	1.86946	Regulation of protein localization to membrane	http://amigo.geneontology.org/amigo/term/GO:1905475	ap2b1 epha3 gpc1 ssh1 ppp1r13b ezr e2f1 rab11a cemip mapk8 ppp1r9b cd81 rhoq iqsec2 pik3r1 gpc3 stom itgb1 cnst lztfl1 arf6 stx3 ywhab cdh2 fzd9 ppp3r1 ins
0.00933525	27	188	2.10811	Steroid hormone mediated signaling pathway	http://amigo.geneontology.org/amigo/term/GO:0043401	cry1 rnf14 cbfb nedd4 sirt1 jak2 ddx17 sfrp1 ubr5 kdm4c ufsp2 arid1a cnot1 bmp4 nr1d1 clock lef1 ncoa2 carm1 tmf1 nr3c2 safb kctd6 per1 calr ppara ncoa4
0.00779676	27	184	2.15394	Cytosolic transport	http://amigo.geneontology.org/amigo/term/GO:0016482	spag9 heatr5b atp9a rab7a map2 kif16b ezr eea1 coro1a ankrd27 gbf1 gosr1 rab9a sort1 stx6 actr2 dop1b sybu arfip1 lmtk2 ap1g1 tbc1d10b tanc2 rab6a myo1d ap2a1 pheta1
0.0496754	26	213	1.79176	Inositol lipid-mediated signaling	http://amigo.geneontology.org/amigo/term/GO:0048017	nedd4 mydgf pld1 pitpnm2 ezr sirt1 jak2 tsc2 gata3 plekha1 slc9a3r1 vegfa pik3ca kdr pi4kb kcnh1 pik3r1 f2rl1 nlrc3 ror2 kbtbd2 pten cd28 adap2 pi4ka ins
0.028119	26	200	1.90823	Microtubule-based transport	http://amigo.geneontology.org/amigo/term/GO:0099111	spast dync1i2 map2 hspb11 ift52 arhgap21 slc9a3r1 mak ift57 trak2 map1b bloc1s1 ccdc40 app sybu fez1 dst spef2 hnrnpu ap3s2 nek10 sun1 ubb rab6a dync1h1 nefl
0.0213306	26	194	1.96725	Regulation of stress-activated protein kinase signaling cascade	http://amigo.geneontology.org/amigo/term/GO:0070302	flt4 hipk2 itch magi3 cyld ezr gadd45b sfrp1 hipk3 sash1 vegfa rap2a map3k10 app arl6ip5 mbip sh3rf1 hand2 f2rl1 ulk4 map4k2 hdac3 per1 nbr1 hmgb1 map3k5
0.0181548	26	191	1.99815	Regulation of stress-activated MAPK cascade	http://amigo.geneontology.org/amigo/term/GO:0032872	flt4 hipk2 itch magi3 cyld ezr gadd45b sfrp1 hipk3 sash1 vegfa rap2a map3k10 app arl6ip5 mbip sh3rf1 hand2 f2rl1 ulk4 map4k2 hdac3 per1 nbr1 hmgb1 map3k5
0.0337633	25	194	1.89158	Temperature homeostasis	http://amigo.geneontology.org/amigo/term/GO:0001659	nr1h3 ache jak2 rheb vegfa arrdc3 alms1 mfap2 id1 nr1d1 per2 pemt lpin1 plac8 acsl1 cpt2 acot11 adora1 stat3 hdac3 gatm cebpb ip6k1 dync1h1 pgam5
0.0277476	25	189	1.94163	Negative regulation of DNA-binding transcription factor activity	http://amigo.geneontology.org/amigo/term/GO:0043433	sri itch keap1 cyld sirt1 hmox1 nfkbia creb3 prox1 tnfaip3 sfrp5 id1 map3k10 trim21 bhlhe40 cyp1b1 nlrp12 nfkbie nlrp3 hand2 fzd6 nlrc3 trib1 brms1 chuk
0.0110444	25	171	2.14601	Actin filament bundle organization	http://amigo.geneontology.org/amigo/term/GO:0061572	was arhgap6 limch1 actn1 pxn ezr abl1 sfrp1 srf ccdc88a alms1 apoa1 id1 baiap2l2 tpm1 pik3r1 ppp1r9a shroom1 smad3 synpo baiap2 nf2 arhgef15 spire2 marcks
0.00878092	25	167	2.19741	Actin filament bundle assembly	http://amigo.geneontology.org/amigo/term/GO:0051017	was arhgap6 limch1 actn1 pxn ezr abl1 sfrp1 srf ccdc88a alms1 apoa1 id1 baiap2l2 tpm1 pik3r1 ppp1r9a shroom1 smad3 synpo baiap2 nf2 arhgef15 spire2 marcks
0.000197399	25	125	2.93574	Regulation of circadian rhythm	http://amigo.geneontology.org/amigo/term/GO:0042752	cry1 nr1h3 rora mapk8 timeless prox1 creb1 tardbp nr1d1 fbxl12 pparg per2 bhlhe40 clock gnaq adora1 ddb1 hdac3 ppp1ca nr1d2 per1 ppara piwil2 cipc rorb
0.0489725	24	191	1.84444	Locomotory behavior	http://amigo.geneontology.org/amigo/term/GO:0007626	hipk2 ddhd2 gnao1 cxcl12 cdh23 sobp fig4 arrdc3 crbn strn oprd1 ccnd2 ppp1r1b snap25 ncoa2 npc1 app pcdh15 ciart lmx1a oxr1 pten cntn2 selenop
0.0284167	24	180	1.95716	JNK cascade	http://amigo.geneontology.org/amigo/term/GO:0007254	flt4 hipk2 itch magi3 cyld gadd45b sfrp1 mapk8 hipk3 rap2a map3k10 app mbip sh3rf1 f2rl1 ulk4 map4k2 ror2 ubb hdac3 trib1 per1 hmgb1 map3k5
0.028061	24	179	1.96809	Response to nutrient	http://amigo.geneontology.org/amigo/term/GO:0007584	ercc1 nr1h4 f7 atp2b1 bckdhb hmox1 ahcy sfrp1 hamp srf bche apoa1 trim25 map1b pparg pemt ttpa abcg8 acsl1 tgfbr2 cybb slc27a4 pten slc8a1
0.0185031	24	171	2.06017	Adaptive thermogenesis	http://amigo.geneontology.org/amigo/term/GO:1990845	nr1h3 ache jak2 rheb vegfa arrdc3 alms1 mfap2 id1 nr1d1 per2 pemt lpin1 plac8 acsl1 hnrnpu cpt2 acot11 hdac3 gatm cebpb ip6k1 dync1h1 pgam5
0.0216821	23	164	2.0586	Positive regulation of angiogenesis	http://amigo.geneontology.org/amigo/term/GO:0045766	hipk2 mydgf sirt1 abl1 hmox1 sash1 vegfa c3 kdr ramp2 cyp1b1 gata6 adam12 itgb1 jak1 tgfbr2 erap1 cybb prkcb stat3 cdh5 hmgb1 pik3r6
0.0216821	23	164	2.0586	Positive regulation of vasculature development	http://amigo.geneontology.org/amigo/term/GO:1904018	hipk2 mydgf sirt1 abl1 hmox1 sash1 vegfa c3 kdr ramp2 cyp1b1 gata6 adam12 itgb1 jak1 tgfbr2 erap1 cybb prkcb stat3 cdh5 hmgb1 pik3r6
0.0196283	23	162	2.08401	Intracellular steroid hormone receptor signaling pathway	http://amigo.geneontology.org/amigo/term/GO:0030518	cry1 rnf14 cbfb nedd4 sirt1 jak2 ddx17 sfrp1 ubr5 kdm4c ufsp2 arid1a cnot1 clock ncoa2 carm1 tmf1 nr3c2 safb kctd6 per1 calr ncoa4
0.0196283	23	162	2.08401	Protein localization to endoplasmic reticulum	http://amigo.geneontology.org/amigo/term/GO:0070972	rps20 gabarapl2 tram2 chmp4b sec61b gbf1 rpl19 rps12 rpl27 rps15a rps2 rpl13a srprb rps3a rpl10 sec16a rpl30 rpl9 bcap31 rps23 gpaa1 sgtb ryr2
0.0173746	23	160	2.11006	Negative regulation of binding	http://amigo.geneontology.org/amigo/term/GO:0051100	sri usp33 map2 jak2 hmox1 nfkbia e2f1 mapk8 dkk1 id1 per2 lef1 ttbk1 mepce znf462 lrpap1 hand2 hey1 p2ry1 ppp1ca atp2a2 ppara cpne1
0.0149084	23	157	2.15038	Cold-induced thermogenesis	http://amigo.geneontology.org/amigo/term/GO:0106106	nr1h3 ache jak2 rheb vegfa arrdc3 alms1 mfap2 id1 nr1d1 per2 pemt lpin1 plac8 acsl1 cpt2 acot11 hdac3 gatm cebpb ip6k1 dync1h1 pgam5
0.0149084	23	157	2.15038	Regulation of cold-induced thermogenesis	http://amigo.geneontology.org/amigo/term/GO:0120161	nr1h3 ache jak2 rheb vegfa arrdc3 alms1 mfap2 id1 nr1d1 per2 pemt lpin1 plac8 acsl1 cpt2 acot11 hdac3 gatm cebpb ip6k1 dync1h1 pgam5
0.0469317	22	169	1.91083	Cytoplasmic translation	http://amigo.geneontology.org/amigo/term/GO:0002181	rps20 zc3h15 aars1 eif3d eif5 rpl19 drg2 rps12 rpl27 unk rps15a rps2 rpl13a rps3a rpl10 eif3m rpl30 eif4a2 eif4a1 rpl9 dnajc24 rps23
0.0402447	22	166	1.94537	Transport along microtubule	http://amigo.geneontology.org/amigo/term/GO:0010970	spast dync1i2 map2 hspb11 ift52 arhgap21 mak ift57 trak2 map1b bloc1s1 app sybu fez1 dst hnrnpu ap3s2 sun1 ubb rab6a dync1h1 nefl
0.0216821	22	154	2.09696	Post-Golgi vesicle-mediated transport	http://amigo.geneontology.org/amigo/term/GO:0006892	rabep1 scamp1 kif16b rp2 napa gbf1 golph3 optn ccdc93 sort1 ap4b1 bloc1s1 app dop1b arf1 sec16a ap1s3 cnst ap1g1 rab31 golgb1 ap2a1
0.0130756	22	145	2.22711	Establishment of cell polarity	http://amigo.geneontology.org/amigo/term/GO:0030010	cyth3 map4 hsp90aa1 misp myh9 sipa1l3 gata3 gbf1 slc9a3r1 golph3 pard3b map1b dock2 spry2 snx27 fez1 itgb1 rictor arf6 jam3 wee1 cdh5
0.00242524	22	123	2.62546	TOR signaling	http://amigo.geneontology.org/amigo/term/GO:0031929	clec16a seh1l sirt1 klhl22 tti1 tsc2 rheb gata3 fbxo9 golph3 ccdc88a pik3ca sh3bp4 lamtor1 htr6 mfsd8 rictor bmt2 mlst8 hdac3 eif4ebp1 szt2
0.0482134	21	159	1.93869	Regulation of RNA splicing	http://amigo.geneontology.org/amigo/term/GO:0043484	ddx17 srsf5 esrp1 srsf9 srsf3 ncl srsf4 khdrbs1 srsf6 zc3h10 hnrnpa1 hnrnpll pik3r1 hnrnpu aff2 cwc22 fastk hnrnpk larp7 rbm10 rbm12b
0.031198	21	151	2.04141	Vesicle-mediated transport to the plasma membrane	http://amigo.geneontology.org/amigo/term/GO:0098876	rabep1 atp9a rab7a pla2g3 rab11a ankrd27 golph3 optn rab17 ccdc93 rab11fip4 snap25 stx6 snx27 sec16a cnst lmtk2 micall2 arf6 stx3 rab31
0.0298571	21	150	2.05502	Positive regulation of epithelial cell migration	http://amigo.geneontology.org/amigo/term/GO:0010634	flt4 epb41l4b sirt1 abl1 hmox1 lgmn rab11a gata3 sash1 ccr6 vegfa prox1 bmp4 kdr capn7 dock5 plpp3 tgfbr2 arf6 calr hmgb1
0.00878092	21	129	2.38955	Receptor internalization	http://amigo.geneontology.org/amigo/term/GO:0031623	ap2b1 nedd4 ache ezr dkk1 cd81 vegfa mkln1 ramp2 ramp1 snap25 arf1 itgb1 lrpap1 lmbrd1 rab31 gsg1l grb2 cntn2 magi2 ppp3r1
0.049367	20	149	1.97029	Negative regulation of transmembrane receptor protein serine/threonine kinase signaling pathway	http://amigo.geneontology.org/amigo/term/GO:0090101	hipk2 glg1 sirt1 abl1 sfrp1 bmpr1a dkk1 snx25 pparg spry2 skil ccn3 tob1 tgfbr2 smad3 ubb lemd3 ppara magi2 trim33
0.031198	20	141	2.08208	Regulation of JNK cascade	http://amigo.geneontology.org/amigo/term/GO:0046328	flt4 hipk2 itch magi3 cyld gadd45b sfrp1 hipk3 rap2a map3k10 app mbip sh3rf1 f2rl1 ulk4 map4k2 hdac3 per1 hmgb1 map3k5
0.00352633	20	110	2.66885	Cell-substrate junction organization	http://amigo.geneontology.org/amigo/term/GO:0150115	epha3 arhgap6 lamc2 limch1 slk tesk2 actn1 tns1 itga6 abl1 sfrp1 vegfa kdr lamc1 pik3r1 dst arf6 smad3 pten fmn1
0.0470641	19	138	2.02098	Regulation of fat cell differentiation	http://amigo.geneontology.org/amigo/term/GO:0045598	rora sirt1 e2f1 sfrp1 gata3 zbtb16 gnb3 creb1 nr1d1 pparg sort1 carm1 zfp36l2 hnrnpu smad3 cebpb zadh2 tmem64 ins
0.0446955	19	137	2.03573	Positive regulation of protein secretion	http://amigo.geneontology.org/amigo/term/GO:0050714	nadk phpt1 sri ache ezr jak2 cd33 golph3 tardbp pfkfb2 ano1 glul arf1 sybu f2rl1 slc30a8 arf6 fgb rfx6
0.031198	19	131	2.12897	Sprouting angiogenesis	http://amigo.geneontology.org/amigo/term/GO:0002040	flt4 epn2 abl1 hmox1 srf vegfa bmp4 klf2 kdr ramp2 loxl2 glul lef1 itgb1 jak1 esm1 robo1 rnf213 hmgb1
0.0257199	19	127	2.19602	Positive regulation of cell-substrate adhesion	http://amigo.geneontology.org/amigo/term/GO:0010811	itga6 jak2 abl1 olfm4 sfrp1 cdk6 vegfa nid1 apoa1 kdr ccl25 col8a1 dock5 utrn smad3 fgb calr egfl6 fmn1
0.0257199	19	127	2.19602	Regulation of DNA binding	http://amigo.geneontology.org/amigo/term/GO:0051101	hipk2 sri jak2 hmox1 nfkbia e2f1 gata3 mapk8 id1 pparg per2 lef1 znf462 hmgb2 hand2 hey1 cdt1 hmgb1 cpne1
0.00179984	19	95	2.93574	Vascular endothelial growth factor receptor signaling pathway	http://amigo.geneontology.org/amigo/term/GO:0048010	flt4 nckap1 elmo2 nedd4 epn2 hsp90aa1 pxn cadm4 shb vegfa pik3ca kdr vav3 itgav arnt pik3r1 cybb prkcb baiap2
0.0119852	18	106	2.49261	Muscle adaptation	http://amigo.geneontology.org/amigo/term/GO:0043500	kdm4a myh7 hmox1 hamp mtpn gata5 il6st cdk9 gata6 camk2g utrn pde9a hand2 smad3 gatm myoz2 atp2a2 ppara
0.0104817	18	104	2.54054	Cell-substrate junction assembly	http://amigo.geneontology.org/amigo/term/GO:0007044	epha3 arhgap6 lamc2 limch1 slk tesk2 actn1 tns1 itga6 abl1 sfrp1 vegfa kdr lamc1 dst smad3 pten fmn1
0.00832582	18	101	2.616	Regulation of TOR signaling	http://amigo.geneontology.org/amigo/term/GO:0032006	clec16a seh1l sirt1 klhl22 tti1 tsc2 rheb fbxo9 golph3 pik3ca sh3bp4 lamtor1 htr6 rictor bmt2 mlst8 hdac3 szt2
0.00010826	18	68	3.88553	Circadian regulation of gene expression	http://amigo.geneontology.org/amigo/term/GO:0032922	cry1 rora sirt1 prmt5 bhlhe41 id1 nr1d1 per2 mybbp1a bhlhe40 clock ncoa2 hnrnpu ciart hdac3 ppp1ca per1 ppara
0.0393758	17	115	2.16989	Intrinsic apoptotic signaling pathway in response to DNA damage	http://amigo.geneontology.org/amigo/term/GO:0008630	hipk2 tmem161a sirt1 abl1 hmox1 e2f1 cxcl12 msh6 bcl2l12 tpt1 skil pik3r1 hnrnpk bok hic1 topors ercc6
0.0347621	17	113	2.2083	Regulation of nucleocytoplasmic transport	http://amigo.geneontology.org/amigo/term/GO:0046822	ppp1r12a nedd4 xpo1 jak2 rangap1 ubr5 dnajc27 tardbp khdrbs1 bmp4 mdfic anp32b pik3r1 cabp1 iws1 smad3 hdac3
0.0284167	17	110	2.26852	Contractile actin filament bundle assembly	http://amigo.geneontology.org/amigo/term/GO:0030038	was arhgap6 limch1 pxn abl1 sfrp1 srf ccdc88a alms1 apoa1 tpm1 pik3r1 ppp1r9a smad3 synpo nf2 arhgef15
0.0284167	17	110	2.26852	Stress fiber assembly	http://amigo.geneontology.org/amigo/term/GO:0043149	was arhgap6 limch1 pxn abl1 sfrp1 srf ccdc88a alms1 apoa1 tpm1 pik3r1 ppp1r9a smad3 synpo nf2 arhgef15
0.0221869	17	106	2.35413	Regulation of actin filament bundle assembly	http://amigo.geneontology.org/amigo/term/GO:0032231	was arhgap6 limch1 pxn abl1 sfrp1 ccdc88a alms1 apoa1 id1 tpm1 pik3r1 ppp1r9a smad3 synpo nf2 arhgef15
0.0166123	17	102	2.44645	Regulation of actomyosin structure organization	http://amigo.geneontology.org/amigo/term/GO:0110020	was arhgap6 limch1 pxn abl1 sfrp1 ccdc88a alms1 prox1 apoa1 tpm1 pik3r1 ppp1r9a smad3 synpo nf2 arhgef15
0.00361145	17	85	2.93574	Post-embryonic development	http://amigo.geneontology.org/amigo/term/GO:0009791	ercc1 apob abl1 ppp1r13l gata3 plekha1 vegfa mfap2 bmp4 bcl11b ireb2 csrnp1 itpr1 fzd5 atf5 szt2 selenop
0.0386899	16	105	2.23675	Cardiac muscle cell differentiation	http://amigo.geneontology.org/amigo/term/GO:0055007	hamp bmpr1a dkk1 srf cacybp prox1 bmp4 fhod3 gata6 itgb1 hnrnpu sgcb pdlim5 calr slc8a1 ppara
0.0226838	16	97	2.42123	Positive regulation of viral process	http://amigo.geneontology.org/amigo/term/GO:0048524	pkn2 rab7a chmp2b ppie chmp4b nr5a2 stau1 trim21 mdfic cdk9 stom trim11 ddb1 pc cd28 ppara
0.018225	16	94	2.4985	Regulation of stress fiber assembly	http://amigo.geneontology.org/amigo/term/GO:0051492	was arhgap6 limch1 pxn abl1 sfrp1 ccdc88a alms1 apoa1 tpm1 pik3r1 ppp1r9a smad3 synpo nf2 arhgef15
0.0348401	15	94	2.34234	Positive regulation of endothelial cell proliferation	http://amigo.geneontology.org/amigo/term/GO:0001938	flt4 mydgf sirt1 hmox1 cxcl12 vegfa thbs4 prox1 bmp4 kdr arnt hmgb2 rictor stat3 hmgb1
0.0321319	15	93	2.36753	Lipid storage	http://amigo.geneontology.org/amigo/term/GO:0019915	cry1 nr1h3 apob sirt1 nfkbia cds2 mest aup1 apoa1 c3 pparg b4galnt1 itgav ppara smim22
0.0302812	15	92	2.39326	Columnar/cuboidal epithelial cell differentiation	http://amigo.geneontology.org/amigo/term/GO:0002065	abl1 cdk6 rheb nkx3-2 prox1 bmp4 gata5 il6st clock gata6 sidt2 dspp cdh2 cebpb rfx6
0.0181548	15	85	2.59036	Muscle hypertrophy	http://amigo.geneontology.org/amigo/term/GO:0014896	kdm4a myh7 hamp mtpn gata5 il6st cdk9 gata6 pde9a pdlim5 hand2 smad3 atp2a2 ppara ryr2
0.0154905	15	83	2.65277	Striated muscle hypertrophy	http://amigo.geneontology.org/amigo/term/GO:0014897	kdm4a myh7 hamp mtpn gata5 il6st cdk9 gata6 pde9a pdlim5 hand2 smad3 atp2a2 ppara ryr2
0.0124141	15	80	2.75225	Cardiac muscle hypertrophy	http://amigo.geneontology.org/amigo/term/GO:0003300	kdm4a myh7 hamp mtpn gata5 il6st cdk9 gata6 pde9a pdlim5 hand2 smad3 atp2a2 ppara ryr2
0.0124141	15	80	2.75225	T cell differentiation in thymus	http://amigo.geneontology.org/amigo/term/GO:0033077	clptm1 gata3 foxn1 ccr6 srf bmp4 bcl11b dock2 camk4 zfp36l2 mr1 fzd5 lig4 cd28 mafb
0.0448223	14	88	2.33525	Organelle transport along microtubule	http://amigo.geneontology.org/amigo/term/GO:0072384	spast map2 arhgap21 trak2 map1b bloc1s1 sybu fez1 ap3s2 sun1 ubb rab6a dync1h1 nefl
0.038495	14	86	2.38955	Fc receptor mediated stimulatory signaling pathway	http://amigo.geneontology.org/amigo/term/GO:0002431	was nckap1 elmo2 hsp90aa1 abl1 pik3ca vav3 actr2 myo10 pik3r1 wipf2 baiap2 grb2 plscr1
0.0226838	14	79	2.60129	Response to estrogen	http://amigo.geneontology.org/amigo/term/GO:0043627	abcc2 f7 comt hmox1 sfrp1 gata3 rbbp5 apoa1 trim25 pparg gata6 crhbp tgfbr2 ncoa4
0.0128981	14	72	2.85419	Somatic diversification of immune receptors	http://amigo.geneontology.org/amigo/term/GO:0002200	ercc1 polq tcf3 ung nbn ccr6 msh6 bcl11b lef1 xrcc4 hmgb2 lig4 cd28 hmgb1
0.0496754	13	80	2.38529	Immune response-regulating cell surface receptor signaling pathway involved in phagocytosis	http://amigo.geneontology.org/amigo/term/GO:0002433	was nckap1 elmo2 hsp90aa1 abl1 pik3ca vav3 actr2 myo10 pik3r1 wipf2 baiap2 grb2
0.0496754	13	80	2.38529	Fc-gamma receptor signaling pathway involved in phagocytosis	http://amigo.geneontology.org/amigo/term/GO:0038096	was nckap1 elmo2 hsp90aa1 abl1 pik3ca vav3 actr2 myo10 pik3r1 wipf2 baiap2 grb2
0.0357344	13	76	2.51083	Centrosome duplication	http://amigo.geneontology.org/amigo/term/GO:0051298	usp33 xpo1 chmp2b sirt1 chmp4b alms1 cdk2 xrcc3 chmp1a cetn2 fbxw5 cep63 rbm14
0.0306022	13	74	2.57869	Regulation of glial cell differentiation	http://amigo.geneontology.org/amigo/term/GO:0045685	kdm4a prmt5 dicer1 rheb aspa nr1d1 pparg il6st tnfrsf21 daam2 ttbk1 spint1 cntn2
0.0247179	13	71	2.68765	Regulation of cell-substrate junction organization	http://amigo.geneontology.org/amigo/term/GO:0150116	epha3 arhgap6 limch1 slk abl1 sfrp1 vegfa kdr pik3r1 arf6 smad3 pten fmn1
0.0129137	13	64	2.98161	Somatic diversification of immune receptors via germline recombination within a single locus	http://amigo.geneontology.org/amigo/term/GO:0002562	ercc1 tcf3 ung nbn ccr6 msh6 bcl11b lef1 xrcc4 hmgb2 lig4 cd28 hmgb1
0.0129137	13	64	2.98161	Somatic cell DNA recombination	http://amigo.geneontology.org/amigo/term/GO:0016444	ercc1 tcf3 ung nbn ccr6 msh6 bcl11b lef1 xrcc4 hmgb2 lig4 cd28 hmgb1
0.0129137	13	64	2.98161	Histone H3 acetylation	http://amigo.geneontology.org/amigo/term/GO:0043966	sirt1 phf14 gata3 naa60 lef1 taf5 kat14 mbip tada1 ing5 per1 piwil2 trim16
0.0119737	13	63	3.02894	Filopodium assembly	http://amigo.geneontology.org/amigo/term/GO:0046847	ezr ppp1r9b srf rhoq rab17 fgd4 myo10 pik3r1 tenm2 fgd5 ppp1r9a arf6 spata13
0.0389767	12	68	2.59036	Histone H4 acetylation	http://amigo.geneontology.org/amigo/term/GO:0043967	actl6b sirt1 kat8 epc1 naa60 lef1 kansl2 auts2 iws1 ing5 per1 trim16
0.0356342	12	67	2.62902	Positive regulation of actin filament bundle assembly	http://amigo.geneontology.org/amigo/term/GO:0032233	limch1 pxn abl1 sfrp1 ccdc88a apoa1 id1 tpm1 smad3 synpo nf2 arhgef15
0.0214037	12	61	2.88761	Phosphatidylinositol phosphate biosynthetic process	http://amigo.geneontology.org/amigo/term/GO:0046854	ip6k2 itpkc sla2 fig4 pik3ca pi4kb pik3r1 ttc7b ip6k1 socs3 pi4ka pik3r6
0.0173369	12	59	2.9855	Regulation of cardiac conduction	http://amigo.geneontology.org/amigo/term/GO:1903779	atp2b1 tnni3k fxyd6 itpr1 atp2b2 npr1 atp2a2 slc8a1 gjd3 asph ryr2 gja5
0.00922374	12	53	3.32348	Bile acid metabolic process	http://amigo.geneontology.org/amigo/term/GO:0008206	nr1h4 gba2 osbpl3 atp8b1 sirt1 nr5a2 prox1 osbpl9 nr1d1 osbpl1a npc1 amacr
0.00844062	12	52	3.38739	Negative regulation of DNA binding	http://amigo.geneontology.org/amigo/term/GO:0043392	sri jak2 hmox1 nfkbia e2f1 id1 per2 lef1 znf462 hand2 hey1 cpne1
0.0457103	11	61	2.64698	Smooth muscle cell differentiation	http://amigo.geneontology.org/amigo/term/GO:0051145	nfatc3 sirt1 srf vegfa epc1 bmp4 ramp2 gata6 sgcb hey1 mrtfa
0.0420631	11	60	2.69109	Plasma lipoprotein particle clearance	http://amigo.geneontology.org/amigo/term/GO:0034381	ap2b1 nr1h4 apob hmox1 hdlbp apoa1 npc1 nceh1 lrpap1 hnrnpk ap2a1
0.0241373	11	54	2.9901	Negative regulation of I-kappaB kinase/NF-kappaB signaling	http://amigo.geneontology.org/amigo/term/GO:0043124	nr1h4 rora sirt1 abl1 usp10 tnfaip3 optn nr1d1 nlrp12 nlrc3 per1
0.00878092	11	45	3.58812	Positive regulation of TOR signaling	http://amigo.geneontology.org/amigo/term/GO:0032008	clec16a seh1l klhl22 rheb golph3 pik3ca lamtor1 htr6 rictor mlst8 hdac3
0.0356823	10	50	2.93574	Regulation of centrosome cycle	http://amigo.geneontology.org/amigo/term/GO:0046605	xpo1 chmp2b sirt1 chmp4b alms1 xrcc3 chmp1a fbxw5 atf5 rbm14
0.0273167	10	47	3.12312	Negative regulation of epithelial cell apoptotic process	http://amigo.geneontology.org/amigo/term/GO:1904036	abl1 hmox1 gata3 tnfaip3 srsf6 kdr ramp2 fgb cdh5 ppara
0.00343531	10	33	4.44809	Response to X-ray	http://amigo.geneontology.org/amigo/term/GO:0010165	ercc1 kars1 sfrp1 hamp gata3 ccnd2 xrcc4 lig4 thbd ercc6
0.0408351	9	43	3.07228	Vascular endothelial growth factor signaling pathway	http://amigo.geneontology.org/amigo/term/GO:0038084	flt4 cadm4 tspan12 vegfa pik3ca kdr spry2 adamts3 robo1
0.0319681	9	41	3.22215	Intestinal absorption	http://amigo.geneontology.org/amigo/term/GO:0050892	ezr hamp apoa1 tjp2 ireb2 abcg8 epb41 mogat2 enpp7
0.0173746	9	36	3.66967	Negative regulation of macroautophagy	http://amigo.geneontology.org/amigo/term/GO:0016242	clec16a usp36 hmox1 chmp4b tsc2 qsox1 pik3ca npc1 fez1
0.0451814	8	36	3.26193	Tricarboxylic acid cycle	http://amigo.geneontology.org/amigo/term/GO:0006099	mdh1 idh3g dld aco2 idh3b ogdh dlst ireb2
0.0451814	8	36	3.26193	Low-density lipoprotein particle clearance	http://amigo.geneontology.org/amigo/term/GO:0034383	ap2b1 nr1h4 apob hmox1 npc1 nceh1 hnrnpk ap2a1
0.0451814	8	36	3.26193	Maintenance of blood-brain barrier	http://amigo.geneontology.org/amigo/term/GO:0035633	vegfa tjp2 lamc1 itgb1 jam2 jam3 cdh5 pecam1
0.0306022	8	33	3.55847	Enteroendocrine cell differentiation	http://amigo.geneontology.org/amigo/term/GO:0035883	cdk6 rheb bmp4 clock gata6 sidt2 cdh2 rfx6
0.0277476	8	32	3.66967	Positive regulation of cell-substrate junction organization	http://amigo.geneontology.org/amigo/term/GO:0150117	abl1 sfrp1 vegfa kdr pik3r1 arf6 smad3 fmn1
0.0207069	8	30	3.91432	Type B pancreatic cell differentiation	http://amigo.geneontology.org/amigo/term/GO:0003309	cdk6 rheb bmp4 clock gata6 sidt2 cdh2 rfx6
0.0424735	7	28	3.66967	Regulation of positive chemotaxis	http://amigo.geneontology.org/amigo/term/GO:0050926	f7 creb3 cxcl12 vegfa kdr f2rl1 smad3
0.0358744	7	27	3.80559	Vascular associated smooth muscle cell differentiation	http://amigo.geneontology.org/amigo/term/GO:0035886	nfatc3 srf vegfa epc1 ramp2 gata6 sgcb
0.0358744	7	27	3.80559	Purine nucleoside metabolic process	http://amigo.geneontology.org/amigo/term/GO:0042278	mtap ahcy nt5c1a nt5c3a pemt macrod1 adal
0.0358744	7	27	3.80559	Positive regulation of positive chemotaxis	http://amigo.geneontology.org/amigo/term/GO:0050927	f7 creb3 cxcl12 vegfa kdr f2rl1 smad3
0.0311305	7	26	3.95195	Establishment of mitochondrion localization, microtubule-mediated	http://amigo.geneontology.org/amigo/term/GO:0034643	spast trak2 map1b sybu fez1 ubb nefl
0.0311305	7	26	3.95195	Mitochondrion transport along microtubule	http://amigo.geneontology.org/amigo/term/GO:0047497	spast trak2 map1b sybu fez1 ubb nefl
0.00340638	7	16	6.42193	V(D)J recombination	http://amigo.geneontology.org/amigo/term/GO:0033151	tcf3 bcl11b lef1 xrcc4 hmgb2 lig4 hmgb1
0.00240615	7	15	6.85005	Corticosteroid receptor signaling pathway	http://amigo.geneontology.org/amigo/term/GO:0031958	cry1 nedd4 jak2 arid1a clock per1 calr
0.0498857	6	22	4.00328	Positive regulation of phosphoprotein phosphatase activity	http://amigo.geneontology.org/amigo/term/GO:0032516	ppp1r12a jak2 cd33 ptpa magi2 slc39a10
0.0420631	6	21	4.19391	Negative regulation of nervous system process	http://amigo.geneontology.org/amigo/term/GO:0031645	fig4 lpin1 ccn3 tnfrsf21 jam2 pten
0.0420631	6	21	4.19391	Cell junction disassembly	http://amigo.geneontology.org/amigo/term/GO:0150146	dkk1 c3 pik3r1 c1qc arf6 c1qa
0.00919377	6	14	6.29087	Glucocorticoid receptor signaling pathway	http://amigo.geneontology.org/amigo/term/GO:0042921	cry1 nedd4 arid1a clock per1 calr
0.0451814	5	15	4.8929	Peptidyl-arginine methylation	http://amigo.geneontology.org/amigo/term/GO:0018216	nr1h4 prmt5 prmt7 fbxo11 carm1
0.0451814	5	15	4.8929	Dentate gyrus development	http://amigo.geneontology.org/amigo/term/GO:0021542	cdk6 prox1 lef1 lmx1a pten
0.0451814	5	15	4.8929	Apical protein localization	http://amigo.geneontology.org/amigo/term/GO:0045176	atp8b1 napa shroom3 shroom2 jam3
0.0356342	5	14	5.24239	Histone H3-K14 acetylation	http://amigo.geneontology.org/amigo/term/GO:0044154	sirt1 phf14 gata3 ing5 piwil2
0.0356342	5	14	5.24239	Protein localization to nucleoplasm	http://amigo.geneontology.org/amigo/term/GO:1990173	cct4 tcp1 cct7 mepce larp7
0.0281634	5	13	5.64565	Negative regulation of macrophage derived foam cell differentiation	http://amigo.geneontology.org/amigo/term/GO:0010745	nr1h3 nfkbia pparg itgav ppara
0.0281634	5	13	5.64565	Golgi ribbon formation	http://amigo.geneontology.org/amigo/term/GO:0090161	prmt5 golph3 tmed5 optn stx6
0.0216821	5	12	6.11612	Protein localization to nuclear body	http://amigo.geneontology.org/amigo/term/GO:1903405	cct4 tcp1 cct7 mepce larp7
0.0216821	5	12	6.11612	Regulation of intestinal absorption	http://amigo.geneontology.org/amigo/term/GO:1904478	hamp apoa1 abcg8 epb41 enpp7
0.0216821	5	12	6.11612	Protein localization to Cajal body	http://amigo.geneontology.org/amigo/term/GO:1904867	cct4 tcp1 cct7 mepce larp7
0.0162736	5	11	6.67213	Protein localization to cell cortex	http://amigo.geneontology.org/amigo/term/GO:0072697	epb41l2 ezr misp ppp1r9b epb41
0.0162736	5	11	6.67213	Regulation of protein localization to Cajal body	http://amigo.geneontology.org/amigo/term/GO:1904869	cct4 tcp1 cct7 mepce larp7
0.0162736	5	11	6.67213	Positive regulation of protein localization to Cajal body	http://amigo.geneontology.org/amigo/term/GO:1904871	cct4 tcp1 cct7 mepce larp7
0.0119737	5	10	7.33934	Negative regulation of myelination	http://amigo.geneontology.org/amigo/term/GO:0031642	fig4 lpin1 tnfrsf21 jam2 pten
0.0399948	4	9	6.52386	Pyrimidine dimer repair	http://amigo.geneontology.org/amigo/term/GO:0006290	ercc1 sirt1 msh6 ercc6
0.0399948	4	9	6.52386	Regulation of protein localization to cell cortex	http://amigo.geneontology.org/amigo/term/GO:1904776	epb41l2 misp ppp1r9b epb41
0.0281806	4	8	7.33934	Regulation of glycogen catabolic process	http://amigo.geneontology.org/amigo/term/GO:0005981	ppp1r3d ppp1ca hmgb1 ins
0.049683	3	5	8.80721	Somatic diversification of T cell receptor genes	http://amigo.geneontology.org/amigo/term/GO:0002568	bcl11b lef1 lig4
0.049683	3	5	8.80721	Somatic recombination of T cell receptor gene segments	http://amigo.geneontology.org/amigo/term/GO:0002681	bcl11b lef1 lig4
0.049683	3	5	8.80721	T cell receptor V(D)J recombination	http://amigo.geneontology.org/amigo/term/GO:0033153	bcl11b lef1 lig4
0.0281634	3	4	11.009	Triglyceride mobilization	http://amigo.geneontology.org/amigo/term/GO:0006642	apob sirt1 lpin1
0.0281634	3	4	11.009	Cysteine catabolic process	http://amigo.geneontology.org/amigo/term/GO:0009093	cdo1 cbs agxt
0.0281634	3	4	11.009	Protein succinylation	http://amigo.geneontology.org/amigo/term/GO:0018335	dld ogdh dlst
0.0281634	3	4	11.009	L-cysteine catabolic process	http://amigo.geneontology.org/amigo/term/GO:0019448	cdo1 cbs agxt
0.0281634	3	4	11.009	L-cysteine metabolic process	http://amigo.geneontology.org/amigo/term/GO:0046439	cdo1 cbs agxt
0.0281634	3	4	11.009	Cell proliferation involved in mesonephros development	http://amigo.geneontology.org/amigo/term/GO:0061209	gata3 bmp4 gpc3
0.0281634	3	4	11.009	Endothelial cell-cell adhesion	http://amigo.geneontology.org/amigo/term/GO:0071603	thbs4 ccn3 cyp1b1
0.0281634	3	4	11.009	Histone succinylation	http://amigo.geneontology.org/amigo/term/GO:0106077	dld ogdh dlst
0.0128981	3	3	14.6787	Cellular lactam metabolic process	http://amigo.geneontology.org/amigo/term/GO:0072338	dpep1 abcc2 mme
0.0128981	3	3	14.6787	Regulation of AV node cell action potential	http://amigo.geneontology.org/amigo/term/GO:0098904	cxadr ryr2 gja5
0.0128981	3	3	14.6787	Response to vasopressin	http://amigo.geneontology.org/amigo/term/GO:1904116	cdc6 rangap1 adcy6
0.0128981	3	3	14.6787	Cellular response to vasopressin	http://amigo.geneontology.org/amigo/term/GO:1904117	cdc6 rangap1 adcy6
